# Supplementary material for: Consistent cord blood DNA methylation signatures of gestational age between South Asian and white European cohorts
Source: Clin Epigenetics. 2024 Jun 6;16:74. doi: 10.1186/s13148-024-01684-0 (PMC11155053; doi:10.1186/s13148-024-01684-0)
Supplement: Supplementary file 1 — Additional file1 Table S1. Quality controls for the inclusion/exclusion of samples and methylation probes. Table S2. Characteristics of CHILD and START epigenetic subsample vs. the overall cohort. Table S3. CpGs associated with gestational age in CHILD or START with FDR adjusted p-value < 0.05. Table S4. Measures of type I error inflation for EWAS association p-values in CHILD and START. Table S5. Significantly associated DMR identified in CHILD. Table S6. Significantly associated DMR identified in START. Table S7. Significantly enriched biological pathways for DMRs associated with chronological GA at birth in CHILD and START. Table S8. GWAS genes associated with T2D or GDM mapped to CpGs significantly associated with GA in START or CHILD. Table S9. Enrichment of GWAS genes associated with T2D or GDM using a two-sample binomial test. Table S10. Differences in gestational age, epigenetic gestational age and acceleration between studies or sex. Table S11. Associations between gestational age, epigenetic gestational age, acceleration of gestational age, and maternal and offspring characteristics in CHILD. Table S12. Associations between gestational age, epigenetic gestational age, acceleration of gestational age, and maternal and offspring characteristics in START [file 13148_2024_1684_MOESM1_ESM.xlsx]

## Sheet: Suppl1-QC-probes
QC Step	Description	# Samples Removed		# Probes Removed
		START-HM450K	CHILD-HM450K	START-HM450K	CHILD-HM450K
Initial Sample Count	Total number of samples	1013	3263	--	--
Samples with cord blood methylation	Total number of prcoessed samples before QC	506	491	--	--
Sample Call Rate	Samples with a call rate < 90%	1	5	--	--
Sex Mismatch	Samples with a mismatch between reported and methylation-inferred sex	1	1	--	--
Sample Relatedness	Samples identified as unexpectedly related (e.g., duplicated or twin samples)	0	0	--	--
Sample Ancestry	Samples identified as non-European in European cohorts or non-SA in SA cohort	0	135	--	--
Phenotypic	Samples with non-missing gestational age and GA at birth < 36 weeks	14	10
Final Sample Count	Total number of samples after QC	490	342
Initial Probe Count	Total number of probes before QC	--	--	486426	486426
Preprocessing QC	Probes with detection threhsold p-value < 0.05, duplicated probes,			64859	64886
Probe Call Rate	Probes with a call rate < 90%	--	--	12769	16479
Cross-reactive Probes	Probes known to be cross-reactive	--	--	2803	2707
SNP Probes	Probes known to overlapp single nucleotide polymorphisms	--	--	44761	44241
Final Probe Count	Total number of probes after QC	--	--	361234	358113

## Sheet: Suppl2-Summary-Cohort
		CHILD			START
		Epigenetic Sample	Full cohort	P-value	Epigenetic Sample	Full cohort	P-value
		(N=342)	(N=3135)		(N=490)	(N=1012)
Maternal	Mother's Age
	Mean (SD)	32.67 (± 4.38)	32.14 (± 4.65)	0.0648	30.11 (± 3.92)	30.23 (± 3.95)	0.541
	Missing	4 (1.2%)	94 (3.0%)
	Parity
	Mean (SD)	0.72 (± 0.89)	0.67 (± 0.85)	0.481	0.80 (± 0.81)	0.80 (± 0.82)	0.921
	Missing	0 (0%)	7 (0.2%)		13 (2.7%)	20 (2.0%)
	Pre-pregnancy BMI
	Mean (SD)	24.65 (± 5.20)	24.28 (± 5.13)	0.4	23.72 (± 4.43)	23.84 (± 4.53)	0.629
	Missing	131 (38.3%)	1143 (36.5%)		2 (0.4%)	3 (0.3%)
	Pre-pregnancy weight
	Mean (SD)	68.79 (± 15.22)	66.18 (± 14.95)	0.00895	62.56 (± 11.75)	62.65 (± 12.14)	0.966
	Missing	126 (36.8%)	1103 (35.2%)		0 (0%)	1 (0.1%)
	Gestational weight gain
	Mean (SD)	15.39 (± 6.20)	15.32 (± 6.25)	0.741	14.29 (± 7.47)	14.26 (± 7.72)	0.928
	Missing	120 (35.1%)	1088 (34.7%)		9 (1.8%)	25 (2.5%)
	Gestational Diabetes Mellitus
	No	328 (95.9%)	3028 (96.6%)	0.49	313 (63.9%)	642 (63.4%)	0.988
	Yes	14 (4.1%)	101 (3.2%)		176 (35.9%)	364 (36.0%)
	Missing	0 (0%)	6 (0.2%)		1 (0.2%)	6 (0.6%)
	Gestational Hypertension
	No	326 (95.3%)	2981 (95.1%)	0.953	479 (97.8%)	984 (97.2%)	0.672
	Yes	16 (4.7%)	154 (4.9%)		11 (2.2%)	28 (2.8%)
	Pre-eclampsia
	No	331 (96.8%)	3028 (96.6%)	0.973	486 (99.2%)	991 (97.9%)	1
	Yes	11 (3.2%)	107 (3.4%)		4 (0.8%)	8 (0.8%)
	Missing	0 (0%)	0 (0%)		0 (0%)	13 (1.3%)
	Smoking History	241 (70.5%)	2207 (70.4%)	0.923
	never smoked	68 (19.9%)	585 (18.7%)		487 (99.4%)	1005 (99.3%)	0.999
	quit before this pregnancy	17 (5.0%)	133 (4.2%)		1 (0.2%)	2 (0.2%)
	quit during this pregnancy	11 (3.2%)	99 (3.2%)		1 (0.2%)	2 (0.2%)
	currently smoking	5 (1.5%)	111 (3.5%)		0 (0%)	0 (0%)
	Missing	0 (0%)	0 (0%)		1 (0.2%)	3 (0.3%)
	Smoking Exposure (hr/week)
	Mean (SD)	1.00 (± 7.76)	1.21 (± 9.10)	0.761	0.33 (± 2.69)	0.30 (± 2.63)	0.577
	Missing	12 (3.5%)	237 (7.6%)		39 (8.0%)	54 (5.3%)
	Years of Education
	Mean (SD)	17.00 (± 3.06)	16.61 (± 3.01)	0.11	15.83 (± 2.41)	15.94 (± 2.48)	0.483
	Missing	9 (2.6%)	136 (4.3%)		0 (0%)	1 (0.1%)
	Social Disadvantage Index
	Mean (SD)	0.41 (± 0.95)	0.52 (± 1.04)	0.0262	1.75 (± 1.43)	1.70 (± 1.42)	0.554
	Missing	37 (10.8%)	511 (16.3%)		69 (14.1%)	144 (14.2%)
	Plant Based Diet
	Mean (SD)	-0.48 (± 0.46)	-0.48 (± 0.49)	0.787	1.56 (± 1.13)	1.40 (± 1.10)	0.0159
	Missing	21 (6.1%)	280 (8.9%)		16 (3.3%)	51 (5.0%)
	Health Conscious Diet
	Mean (SD)	0.21 (± 0.81)	0.32 (± 0.97)	0.124	-0.42 (± 0.79)	-0.42 (± 0.80)	0.857
	Missing	21 (6.1%)	280 (8.9%)		16 (3.3%)	51 (5.0%)
	Western Diet
	Mean (SD)	-0.16 (± 0.64)	-0.13 (± 0.78)	0.702	-0.51 (± 0.65)	-0.56 (± 0.62)	0.323
	Missing	21 (6.1%)	280 (8.9%)		16 (3.3%)	51 (5.0%)
Newborn	Gestational Age (weeks)
	Mean (SD)	39.61 (± 1.25)	39.61 (± 1.22)	0.737	39.32 (± 1.09)	39.14 (± 1.50)	0.259
	Missing	0 (0%)	0 (0%)		0 (0%)	11 (1.1%)
	Newborn Sex
	Male	187 (54.7%)	1641 (52.3%)	0.445	234 (47.8%)	497 (49.1%)	0.527
	Female	155 (45.3%)	1494 (47.7%)		256 (52.2%)	504 (49.8%)
	Missing	0 (0%)	0 (0%)		0 (0%)	11 (1.1%)
	Birth Length (cm)
	Mean (SD)	51.71 (± 2.50)	51.52 (± 2.52)	0.514	51.54 (± 2.63)	51.06 (± 2.66)	0.00296
	Missing	65 (19.0%)	611 (19.5%)		7 (1.4%)	40 (4.0%)
	Birth Weight (kg)
	Mean (SD)	3.51 (± 0.48)	3.46 (± 0.47)	0.148	3.28 (± 0.45)	3.21 (± 0.49)	0.0425
	Missing	4 (1.2%)	21 (0.7%)		1 (0.2%)	16 (1.6%)
	Newborn BMI (kg/m2)
	Mean (SD)	13.12 (± 1.41)	13.02 (± 1.45)	0.328	12.33 (± 1.39)	12.32 (± 1.47)	0.922
	Missing	66 (19.3%)	613 (19.6%)		7 (1.4%)	41 (4.1%)
	Newborn Ponderal Index (kg/m3)
	Mean (SD)	25.45 (± 3.15)	25.35 (± 3.34)	0.762	24.00 (± 3.18)	24.20 (± 3.21)	0.206
	Missing	66 (19.3%)	613 (19.6%)		7 (1.4%)	41 (4.1%)

## Sheet: Suppl3-GA-sig
CpG	seqnames	Position (hg38)	Mapped Gene	Estimate.CHILD	FDR.CHILD	Estimate.START	FDR.START	meta-analyzed effect	Meta-Effect S.E	meta-analyzed P-value	HetPval	FDR	Beta (reported)	P-value (reported)
cg11405655	1	1064220		-0.144	0.316223	-0.212	0.002581	-0.2	0.0375509	1.03071e-07	0.355314	3.70213e-05	-0.203381	5.15e-11
cg25144135	1	1208633		-0.347	5.48335e-06	-0.299	1.12855e-06	-0.34	0.0369394	3.53508e-20	0.498381	4.20707e-16	-0.416259	3.79e-39
cg05387269	1	1371567		-0.218	0.0240254	-0.205	0.00441224	-0.235	0.0388206	1.3157e-09	0.922155	9.6456e-07	-0.26843	7.06e-18
cg11521998	1	1600675		0.203	0.0475173	0.05	0.884295	0.128	0.0411781	0.00181276	0.0181779	0.0728506	NA	NA
cg00078456	1	1629043	MIB2	-0.076	0.74579	-0.205	0.00436079	-0.177	0.0403029	1.11331e-05	0.0700035	0.00161273	-0.254767	2.28e-16
cg23430652	1	1629648	MIB2	0.038	0.878532	-0.168	0.0418072	-0.095	0.0380888	0.0128162	0.00423868	0.237356	-0.148654	1.43e-06
cg00297832	1	1630162	MIB2	0.014	0.959425	-0.18	0.0217348	-0.112	0.0397623	0.0047289	0.0047436	0.13401	-0.155779	4.44e-07
cg02347356	1	2051565	PRKCZ	0.155	0.241672	0.17	0.0368307	0.186	0.0392544	2.21371e-06	0.744087	0.000442032	NA	NA
cg16599817	1	2104845	PRKCZ	0.241	0.00734334	0.125	0.270185	0.199	0.0406388	9.2799e-07	0.0650287	0.000220703	NA	NA
cg08109625	1	2105205	PRKCZ	0.096	0.635254	0.216	0.00195574	0.242	0.0522209	3.53425e-06	0.0318574	0.000649754	NA	NA
cg15550572	1	2133003	PRKCZ	-0.039	0.876058	-0.167	0.0455874	-0.121	0.0363612	0.000868076	0.0810422	0.0437009	NA	NA
cg02840585	1	2159515	PRKCZ	0.119	0.484954	0.168	0.0430732	0.207	0.049134	2.61365e-05	0.32493	0.00318261	0.152998	6.43e-07
cg14076971	1	2206227	C1orf86	0.249	0.00468297	0.216	0.00202078	0.27	0.0407881	3.73732e-11	0.577443	4.97883e-08	0.272527	1.48e-18
cg02050917	1	2242133	SKI	0.231	0.0124285	0.155	0.0824553	0.245	0.0452643	6.44785e-08	0.37753	2.51316e-05	0.128114	3.07e-05
cg08655953	1	2494450	PLCH2	-0.084	0.701961	-0.171	0.0352972	-0.227	0.0561342	5.11794e-05	0.521464	0.00535534	-0.130481	2.19e-05
cg24295985	1	2499947	PLCH2	-0.242	0.00678439	-0.326	6.33762e-08	-0.359	0.0426512	3.77545e-17	0.298946	2.49618e-13	-0.336595	1.31e-26
cg00153101	1	2500315	PLCH2	-0.289	0.000379218	-0.273	1.45411e-05	-0.324	0.0402436	8.18792e-16	0.606394	4.01032e-12	-0.333838	3e-26
cg21691065	1	2888271		-0.249	0.00473118	-0.231	0.00064399	-0.27	0.0394637	8.35124e-12	0.44585	1.42661e-08	-0.336595	1.26e-26
cg04716261	1	3021436	ACTRT2	0.221	0.020695	0.14	0.157714	0.187	0.0374125	5.57085e-07	0.265032	0.000144756	0.247771	1.81e-15
cg06724693	1	3094333	PRDM16	-0.232	0.012172	-0.164	0.0515582	-0.23	0.0412829	2.69189e-08	0.421195	1.20587e-05	-0.256008	2.3e-16
cg21681320	1	3094481	PRDM16	-0.187	0.089613	-0.176	0.0269521	-0.272	0.05217	1.82567e-07	0.957545	5.92559e-05	-0.236296	1.83e-14
cg10493186	1	3218193	PRDM16	-0.252	0.00395452	-0.176	0.0272978	-0.253	0.0419556	1.68735e-09	0.455258	1.19293e-06	-0.348974	1.28e-28
cg16362587	1	3896315	C1orf174	0.244	0.0061015	0.111	0.402413	0.327	0.0668097	9.91619e-07	0.118797	0.000232398	NA	NA
cg04088152	1	6002403		-0.256	0.00320978	-0.191	0.0112453	-0.251	0.0401925	4.20649e-10	0.276566	3.72663e-07	-0.288734	3.24e-20
cg06753281	1	6026593	KCNAB2	-0.308	9.62266e-05	-0.226	0.000973999	-0.301	0.0401807	6.5848e-14	0.257111	1.92701e-10	-0.316866	6.84e-24
cg17133774	1	6138608	CHD5	-0.391	1.16784e-07	-0.274	1.32251e-05	-0.41	0.0443731	2.5769e-20	0.0543461	3.46677e-16	-0.57515	2.64e-68
cg21813101	1	6200557	RPL22	0.084	0.705971	0.177	0.0256121	0.174	0.0423307	4.10127e-05	0.323785	0.00453025	0.141228	3.54e-06
cg21453303	1	6496789	PLEKHG5	0.055	0.830987	0.177	0.025973	0.134	0.036028	0.000200712	0.11207	0.0150135	NA	NA
cg04818845	1	6520108	PLEKHG5	0.15	0.272148	0.175	0.0292788	0.188	0.0394144	1.90516e-06	0.966781	0.000393404	NA	NA
cg00452133	1	7248058	CAMTA1	0.223	0.0186416	0.057	0.85224	0.131	0.0358982	0.000262712	0.0218092	0.0184202	NA	NA
cg23889047	1	7645697	CAMTA1	-0.259	0.00256725	-0.196	0.0078532	-0.294	0.0456003	1.20087e-10	0.535888	1.30317e-07	-0.368478	1.71e-31
cg13789457	1	8379664	RERE	0.246	0.00541417	0.097	0.540534	0.172	0.0415465	3.39037e-05	0.00422894	0.00389213	0.177914	9.42e-09
cg20316440	1	8397699	RERE	-0.216	0.0260184	-0.157	0.0755252	-0.324	0.0623783	2.04703e-07	0.313937	6.47913e-05	-0.147065	2e-06
cg14565651	1	9084976	SLC2A5	-0.215	0.0270411	-0.124	0.276764	-0.196	0.0425821	4.30828e-06	0.129579	0.000756602	-0.202311	6.47e-11
cg27511894	1	9410908		-0.202	0.049336	-0.12	0.314957	-0.165	0.0367971	7.29175e-06	0.346187	0.00114837	NA	NA
cg16014412	1	9627414		-0.165	0.189715	-0.177	0.0254724	-0.221	0.0445317	6.7612e-07	0.906205	0.000170235	-0.16868	3.63e-08
cg11802797	1	10377592	KIF1B	-0.044	0.860857	-0.168	0.0414087	-0.202	0.0612988	0.00100457	0.0524258	0.0484087	NA	NA
cg17480077	1	10835461		0.097	0.625245	0.182	0.0191514	0.174	0.0406618	1.92765e-05	0.260681	0.00249756	NA	NA
cg08648047	1	10968505	C1orf127	0.292	0.000318171	0.184	0.0168756	0.291	0.0448021	8.11369e-11	0.0616934	9.25497e-08	0.223141	4.25e-13
cg16733203	1	11337955		-0.253	0.00360073	-0.193	0.0095771	-0.266	0.04219	2.90471e-10	0.466411	2.70773e-07	-0.255355	1.78e-16
cg26105283	1	11684174	MAD2L2	0.104	0.586962	0.189	0.0130434	0.227	0.0510394	8.6803e-06	0.253216	0.00132373	NA	NA
cg26437845	1	11719270	C1orf187	-0.074	0.755692	-0.202	0.00555614	-0.164	0.037544	1.27777e-05	0.0963401	0.00178901	-0.125244	4.82e-05
cg08531380	1	12210831		-0.101	0.601447	-0.196	0.00800741	-0.168	0.0371157	6.24509e-06	0.171171	0.00101765	NA	NA
cg09686497	1	12507143	VPS13D	0.142	0.326225	0.175	0.0296175	0.197	0.0422309	3.03691e-06	0.801825	0.00057554	NA	NA
cg14093474	1	13725995	PRDM2	-0.233	0.0112948	-0.186	0.0154706	-0.298	0.0499499	2.57492e-09	0.884289	1.67546e-06	-0.252082	5.25e-16
cg15118606	1	14627558	KIAA1026	0.209	0.0365744	0.049	0.885565	0.211	0.0679392	0.00186994	0.0110792	0.0745193	0.168469	4.4e-08
cg07209977	1	14898461	KIAA1026	0.105	0.576703	0.167	0.0435756	0.277	0.0675826	4.2145e-05	0.390288	0.00462982	NA	NA
cg22670675	1	15206938	TMEM51	-0.067	0.787651	0.189	0.0124662	0.109	0.0482178	0.0236424	0.000184927	0.325881	NA	NA
cg08915038	1	16236429	C1orf89	-0.307	0.000107478	-0.36	1.02499e-09	-0.353	0.0361481	1.55329e-22	0.538061	3.46603e-18	-0.443877	5.63e-44
cg01713950	1	17440500	RCC2	0.258	0.00284703	0.18	0.0216757	0.284	0.046701	1.17364e-09	0.207847	8.7296e-07	0.202175	6.79e-11
cg09012001	1	18923786	IFFO2	-0.212	0.0310673	-0.085	0.659087	-0.255	0.0621851	4.25859e-05	0.138016	0.00466901	-0.314233	7.67e-24
cg24593138	1	19361495	CAPZB	-0.2	0.0546202	-0.171	0.0357309	-0.265	0.050351	1.40114e-07	0.609689	4.73268e-05	-0.255952	1.97e-16
cg01832549	1	19448496	CAPZB	-0.261	0.0022271	-0.208	0.00353222	-0.28	0.0421346	2.84339e-11	0.593748	3.98105e-08	-0.279645	2.89e-19
cg27522078	1	21963513		0.154	0.248831	0.21	0.00299432	0.25	0.0462083	6.39156e-08	0.442963	2.49395e-05	0.140698	4.42e-06
cg00323313	1	22728423	EPHB2	0.035	0.890597	0.188	0.0131438	0.153	0.0430531	0.000389535	0.02228	0.0245455	0.123491	5.96e-05
cg16430505	1	23225363		0.222	0.020162	-0.006	0.991731	0.1	0.0391236	0.0103154	0.00137732	0.211064	NA	NA
cg06376426	1	24321714	GRHL3	0.045	0.859047	-0.165	0.0487623	-0.106	0.0434377	0.0144469	0.00436905	0.252766	NA	NA
cg26431550	1	24364687	C1orf201	0.225	0.0172845	0.121	0.303799	0.299	0.0632972	2.38194e-06	0.139266	0.000469065	NA	NA
cg15649857	1	24725226		0.245	0.00580708	0.128	0.240094	0.211	0.0415647	3.70134e-07	0.096739	0.000103972	0.153559	6.44e-07
cg15014975	1	24931057	RUNX3	0.217	0.0248537	0.146	0.122465	0.225	0.0467908	1.51977e-06	0.0626625	0.000328449	0.160825	1.66e-07
cg24019564	1	24931076	RUNX3	0.235	0.0102188	0.117	0.338068	0.172	0.0360323	1.92384e-06	0.085274	0.000395887	0.234692	3.59e-14
cg04554131	1	24965050	RUNX3	-0.218	0.024413	-0.189	0.0129072	-0.265	0.0456862	6.64398e-09	0.886732	3.70059e-06	-0.164912	8.78e-08
cg20692268	1	25032491		-0.229	0.0135552	-0.179	0.0231409	-0.233	0.0401911	6.80244e-09	0.720924	3.77707e-06	-0.334064	3.11e-26
cg20014412	1	25055408		0.119	0.48951	0.167	0.0458576	0.18	0.0429565	2.67078e-05	0.381459	0.00323673	0.139926	5.42e-06
cg10867751	1	25544491	LDLRAP1	-0.122	0.461074	-0.194	0.00910437	-0.172	0.036056	1.85441e-06	0.367953	0.000384823	-0.263298	3.17e-17
cg19595760	1	25622021	MAN1C1	-0.276	0.000911002	-0.199	0.00669205	-0.28	0.0419433	2.27178e-11	0.390624	3.31056e-08	-0.322449	6.28e-25
cg15131146	1	25775265	MAN1C1	-0.345	6.16315e-06	-0.311	2.95881e-07	-0.401	0.0427308	5.70115e-21	0.801977	8.84985e-17	-0.461683	1.35e-46
cg07352544	1	25799743	SEPN1	-0.221	0.02043	-0.127	0.248715	-0.282	0.0594792	2.0853e-06	0.137652	0.00042134	-0.338069	1.19e-26
cg02327719	1	25858896	C1orf135	0.052	0.83954	0.173	0.0320288	0.18	0.0512173	0.000436727	0.07288	0.0266036	0.196658	1.73e-10
cg13555278	1	26021994	EXTL1	0.216	0.0268419	0.144	0.130792	0.185	0.0368882	5.41018e-07	0.314668	0.000141924	0.161173	1.7e-07
cg21386414	1	26094859		0.147	0.291536	0.168	0.0433765	0.192	0.0418085	4.16037e-06	0.944005	0.000735693	NA	NA
cg05649922	1	26702800	ARID1A	-0.166	0.18146	-0.199	0.00662205	-0.276	0.0517289	9.80187e-08	0.50615	3.55644e-05	-0.313645	2.65e-23
cg24932660	1	27383086	CD164L2	0.203	0.0471717	0.089	0.62112	0.152	0.0386622	8.81302e-05	0.103436	0.00814519	0.145498	2.07e-06
cg11226328	1	28886856	EPB41	0.091	0.664241	0.169	0.04135	0.179	0.048731	0.000243216	0.0694046	0.0173392	NA	NA
cg03057855	1	29131708		0.209	0.0364773	-0.029	0.949799	0.067	0.0414282	0.106736	0.000358778	0.620575	NA	NA
cg14836522	1	30902287	SDC3	0.216	0.0263416	0.081	0.68727	0.166	0.0417765	7.14162e-05	0.0636117	0.00691396	0.128717	3.16e-05
cg24839533	1	31760622	BAI2	0.023	0.929386	-0.171	0.0352682	-0.177	0.0566239	0.00173024	0.0294729	0.0704382	NA	NA
cg11980897	1	31771857		-0.155	0.244739	-0.177	0.025916	-0.203	0.0421003	1.46532e-06	0.550933	0.000318804	-0.276712	9.64e-19
cg22169053	1	31815860	SPOCD1	0.142	0.328092	0.217	0.00190766	0.202	0.037145	5.55319e-08	0.520136	2.23929e-05	0.223612	6.56e-13
cg15789095	1	31815866	SPOCD1	0.205	0.0435442	0.147	0.119275	0.195	0.0404602	1.52404e-06	0.176344	0.000329173	0.190129	8.83e-10
cg07802625	1	31816065	SPOCD1	0.227	0.0155063	0.104	0.468291	0.181	0.0403081	7.3404e-06	0.0931477	0.00115399	NA	NA
cg17803965	1	31816212	SPOCD1	0.212	0.0308717	0.205	0.00430102	0.258	0.0429817	2.04483e-09	0.714859	1.38794e-06	0.148787	1.31e-06
cg01788396	1	32199984	CCDC28B	0.244	0.00604546	0.154	0.0856551	0.207	0.0381658	6.19501e-08	0.100336	2.42833e-05	NA	NA
cg11960677	1	32240160	MTMR9L	0.308	9.62266e-05	0.188	0.0133883	0.258	0.0381305	1.21304e-11	0.048681	1.98664e-08	0.167979	4.43e-08
cg20239639	1	32273893	LCK	-0.163	0.19562	-0.209	0.00330881	-0.26	0.047659	4.62643e-08	0.410179	1.92963e-05	-0.31161	2.03e-23
cg10250177	1	32274152	LCK	-0.204	0.0460271	-0.261	4.53894e-05	-0.287	0.0420232	8.32038e-12	0.366075	1.42661e-08	-0.338181	8.45e-27
cg23097296	1	32765567	KIAA1522	0.108	0.560111	0.175	0.0281041	0.187	0.0436826	1.92109e-05	0.376286	0.0024923	NA	NA
cg04902474	1	32767873	KIAA1522	-0.313	6.62256e-05	-0.268	2.25955e-05	-0.386	0.046639	1.25799e-16	0.681181	7.6125e-13	-0.439208	4.47e-43
cg11136886	1	33143909		0.12	0.477521	0.172	0.0348766	0.237	0.0552165	1.83083e-05	0.316613	0.00239172	0.141664	4.36e-06
cg20156985	1	33229009		0.23	0.0128422	0.134	0.194564	0.178	0.0355906	5.96095e-07	0.149611	0.00015333	0.228004	2.69e-13
cg11249066	1	33234526		0.148	0.286526	0.175	0.0280516	0.248	0.0523002	2.13343e-06	0.722084	0.000428842	NA	NA
cg02030454	1	34784889	GJB3	0.222	0.0200654	0.131	0.221266	0.181	0.0374117	1.30282e-06	0.181955	0.000288729	0.160647	2.23e-07
cg10708898	1	34843703		0.265	0.00183386	0.25	0.000115469	0.376	0.0508743	1.51628e-13	0.721621	4.01002e-10	0.199898	8.8e-11
cg00836308	1	36087359	TEKT2	0.131	0.404792	0.188	0.0138822	0.223	0.0476076	2.90683e-06	0.272154	0.000555849	0.231973	7.3e-14
cg19252108	1	36087977	TEKT2	0.061	0.810781	0.225	0.0010073	0.183	0.0418335	1.17838e-05	0.00843314	0.00168083	0.232278	6.61e-14
cg27042226	1	36126313		0.213	0.0306625	0.135	0.187376	0.229	0.0471823	1.22297e-06	0.350705	0.000274785	NA	NA
cg13423759	1	37471803		-0.235	0.010277	-0.136	0.185198	-0.249	0.0485147	2.8086e-07	0.225802	8.32155e-05	-0.324308	6.74e-25
cg13100137	1	37472345		-0.241	0.0073569	-0.171	0.0351503	-0.274	0.047611	9.11684e-09	0.272125	4.86541e-06	-0.288464	3.51e-20
cg00859858	1	37478657	ZC3H12A	-0.168	0.172167	-0.178	0.0246434	-0.246	0.0491236	5.29654e-07	0.961424	0.000139455	-0.173697	1.86e-08
cg04105479	1	37759906	EPHA10	-0.218	0.0237836	0.016	0.975038	-0.14	0.052677	0.00784305	0.0022519	0.180552	NA	NA
cg12622182	1	38047970	POU3F1	0.136	0.368679	0.175	0.0295562	0.166	0.0362191	4.41701e-06	0.666356	0.000770015	0.196219	1.86e-10
cg00034101	1	39632924	HEYL	0.209	0.0356756	0.072	0.763878	0.144	0.0392297	0.000240498	0.0446034	0.0172112	NA	NA
cg06803614	1	39667910	NT5C1A	-0.055	0.830808	0.213	0.00246945	0.162	0.0501581	0.00128162	0.000333386	0.0574047	NA	NA
cg06209491	1	39672731	NT5C1A	0.204	0.0460479	0.011	0.983581	0.095	0.0362454	0.00889283	0.00641843	0.194462	NA	NA
cg02630477	1	39922552		0.215	0.0275167	0.149	0.105655	0.198	0.03898	3.84865e-07	0.329937	0.000107602	0.193451	3.72e-10
cg04218880	1	39922593		0.241	0.00741394	0.15	0.102116	0.209	0.0385971	6.18497e-08	0.215294	2.42833e-05	0.160333	1.95e-07
cg16328007	1	40654317	RIMS3	0.079	0.734083	0.181	0.0200846	0.152	0.037933	6.09374e-05	0.140084	0.00610789	NA	NA
cg00594952	1	40664970	RIMS3	0.043	0.863815	0.168	0.0431433	0.135	0.0410946	0.000989967	0.058941	0.0479182	0.129654	2.22e-05
cg15962197	1	41238890	SCMH1	-0.226	0.0158736	-0.167	0.0447031	-0.218	0.0395213	3.44816e-08	0.378796	1.4995e-05	-0.151023	9.56e-07
cg11674448	1	41246095		-0.018	0.94485	0.168	0.0432916	0.134	0.0489385	0.00633571	0.0112674	0.160256	NA	NA
cg19619003	1	41381087		-0.213	0.0302477	-0.121	0.309181	-0.251	0.0543003	3.7422e-06	0.265695	0.000677176	-0.325927	4.55e-25
cg16145216	1	41919992	HIVEP3	-0.135	0.374451	-0.248	0.000146668	-0.212	0.0363415	5.44146e-09	0.126423	3.1189e-06	-0.248744	1.33e-15
cg24049493	1	41920271	HIVEP3	-0.109	0.55207	-0.217	0.00187755	-0.18	0.0357148	4.78423e-07	0.178193	0.000127852	-0.222172	6.76e-13
cg09174829	1	42165735	GUCA2A	0.155	0.245195	0.165	0.048737	0.187	0.0403167	3.41966e-06	0.831403	0.000631941	NA	NA
cg02493217	1	42340735		0.12	0.475252	0.212	0.00269449	0.247	0.0482542	3.18227e-07	0.364193	9.17735e-05	0.176833	1.06e-08
cg23839159	1	42816124	CCDC23	-0.3	0.000180039	-0.199	0.00656819	-0.292	0.0417283	2.7027e-12	0.242337	5.27681e-09	-0.275177	1.09e-18
cg11987455	1	42825164	ERMAP	0.103	0.592626	0.183	0.0188818	0.352	0.0832925	2.40552e-05	0.149158	0.00297259	NA	NA
cg13918150	1	43007790		0.151	0.267854	0.17	0.0377464	0.185	0.0394506	2.8523e-06	0.83109	0.000546911	0.164315	1.02e-07
cg16572910	1	43414987		0.159	0.218736	0.17	0.0383254	0.232	0.0485559	1.8578e-06	0.784211	0.000385183	0.123016	6.83e-05
cg19824710	1	43529709	PTPRF	0.095	0.643036	0.185	0.0161424	0.168	0.0391799	1.802e-05	0.232011	0.00236365	NA	NA
cg21268658	1	43532624	PTPRF	0.194	0.0693021	0.213	0.00248069	0.242	0.0408726	3.29861e-09	0.82684	2.0589e-06	0.152379	8.1e-07
cg02835421	1	43945898	IPO13	-0.205	0.0437904	-0.143	0.138485	-0.278	0.0569352	1.05525e-06	0.443118	0.000243695	-0.356994	1.05e-29
cg00002837	1	44047687		0.202	0.0498447	0.163	0.0552842	0.215	0.041569	2.37594e-07	0.646952	7.31902e-05	NA	NA
cg19692314	1	44576614	RNF220	0.21	0.03416	0.112	0.391275	0.213	0.0483023	1.0523e-05	0.175163	0.00154228	NA	NA
cg16651877	1	44810667	BTBD19	-0.272	0.00119358	-0.215	0.00220489	-0.346	0.0501811	5.12435e-12	0.589324	9.28696e-09	-0.272369	3.11e-18
cg15329642	1	44842627	PTCH2	0.202	0.0494624	0.084	0.67013	0.15	0.0397371	0.000157529	0.0783824	0.0125233	NA	NA
cg12081325	1	44947608	EIF2B3	-0.206	0.0417503	-0.007	0.989644	-0.119	0.0484798	0.0143715	0.0034153	0.252068	NA	NA
cg01057635	1	46449001		0.264	0.001896	0.155	0.0802719	0.244	0.0425407	9.92202e-09	0.0948912	5.24804e-06	0.192978	4.48e-10
cg02294302	1	47440605	FOXD2	0.262	0.00213854	0.2	0.00604173	0.234	0.035985	7.62165e-11	0.364244	8.83486e-08	0.267539	8.7e-18
cg01693598	1	47532966		0.221	0.0209295	0.229	0.000732129	0.255	0.039192	7.13904e-11	0.973822	8.38431e-08	0.17409	1.48e-08
cg25281186	1	50428159		0.213	0.0302477	0.017	0.972403	0.108	0.0373661	0.00393522	0.00671801	0.119879	NA	NA
cg25592206	1	50973677	CDKN2C	0.12	0.477613	0.168	0.0424518	0.174	0.040469	1.64476e-05	0.648238	0.00219769	0.180803	4.78e-09
cg04898719	1	51991247	RAB3B	-0.219	0.0225344	0.009	0.986648	-0.098	0.0385085	0.0111143	0.0015224	0.220049	NA	NA
cg05802073	1	53116170	SLC1A7	0.238	0.00841841	0.053	0.869492	0.187	0.0485827	0.000123058	0.01366	0.0104013	NA	NA
cg04873053	1	53470246		0.247	0.00530147	0.144	0.133109	0.217	0.0402527	6.5582e-08	0.179808	2.54506e-05	0.138802	6.01e-06
cg10379418	1	53470516		0.164	0.191505	0.173	0.031621	0.186	0.03797	1.00535e-06	0.882405	0.000234599	NA	NA
cg16254946	1	53592944	GLIS1	-0.216	0.0262993	-0.097	0.539777	-0.196	0.0462139	2.12302e-05	0.111398	0.00269743	-0.217773	2.02e-12
cg09007354	1	53634491	GLIS1	0.186	0.0956262	0.169	0.039747	0.271	0.0534311	3.88678e-07	0.844629	0.000108498	0.293024	1.09e-20
cg24741609	1	53656388	GLIS1	-0.211	0.033271	-0.215	0.00215563	-0.222	0.0361445	7.80742e-10	0.839506	6.29223e-07	-0.293638	8.72e-21
cg00112238	1	54254266	SSBP3	-0.243	0.00661428	-0.133	0.203198	-0.272	0.0521984	1.82458e-07	0.207227	5.92559e-05	-0.237197	2.59e-14
cg07576219	1	54546736	ACOT11	0.119	0.485407	0.175	0.0286838	0.216	0.0502244	1.69872e-05	0.238715	0.0022521	NA	NA
cg11386376	1	54640434	C1orf175	0.11	0.542551	0.171	0.0359226	0.169	0.0402865	2.86603e-05	0.32406	0.00341543	NA	NA
cg22854393	1	54764680	PARS2	0.213	0.0306618	0.077	0.727192	0.149	0.0389177	0.000132846	0.0529187	0.0110016	NA	NA
cg24685134	1	54801480	TTC22	-0.194	0.0696627	-0.165	0.049513	-0.217	0.042739	3.91672e-07	0.503134	0.000109163	-0.199148	1.48e-10
cg11247674	1	54801594	TTC22	-0.167	0.175221	-0.17	0.037372	-0.17	0.0347556	1.0769e-06	0.994706	0.000248375	-0.165626	6.68e-08
cg20569588	1	54801613	TTC22	-0.229	0.0143269	-0.15	0.102747	-0.198	0.037904	1.83826e-07	0.196464	5.95561e-05	-0.171062	3.06e-08
cg17901584	1	54888034	DHCR24	-0.264	0.00188098	-0.13	0.225621	-0.301	0.0546701	3.61259e-08	0.17558	1.55782e-05	-0.20105	7.04e-11
cg17826530	1	58814619		0.225	0.0172431	0.247	0.000164279	0.264	0.0385256	6.70493e-12	0.96263	1.17345e-08	0.174359	1.67e-08
cg20593826	1	58814699		0.185	0.0958901	0.238	0.000366482	0.254	0.040523	3.44625e-10	0.836117	3.1308e-07	0.277638	5.16e-19
cg08731696	1	58814818		0.285	0.00050314	0.258	5.66511e-05	0.283	0.036475	8.04217e-15	0.732638	3.11561e-11	0.230977	1.08e-13
cg02951357	1	58814948		0.24	0.00758752	0.252	0.000107217	0.258	0.0361924	1.07862e-12	0.853637	2.27867e-09	0.253745	3.95e-16
cg16037711	1	58815170		0.154	0.249798	0.184	0.0174159	0.184	0.0371448	7.59315e-07	0.662821	0.000185937	0.128955	2.91e-05
cg00996847	1	59436857	FGGY	0.157	0.232897	0.176	0.0270431	0.224	0.0462852	1.27315e-06	0.684629	0.000283384	0.123056	6.28e-05
cg26254792	1	59814417	HOOK1	0	0.999591	-0.18	0.0218752	-0.115	0.0398567	0.00380937	0.00617199	0.11756	NA	NA
cg09113483	1	61052136		0.238	0.00875216	0.09	0.618027	0.165	0.0375067	1.05694e-05	0.0493041	0.00154717	0.223912	4.72e-13
cg11254532	1	61054728		0.276	0.000935661	0.224	0.00113945	0.298	0.0424145	2.11387e-12	0.272527	4.23993e-09	0.319993	2.82e-24
cg05461182	1	61436434	NFIA	-0.17	0.160781	-0.185	0.0160214	-0.213	0.0413662	2.55615e-07	0.738431	7.75375e-05	-0.221729	9.96e-13
cg17941572	1	63318784		0.202	0.0485495	-0.003	0.996227	0.062	0.0466341	0.18438	0.000463042	0.731839	NA	NA
cg02483593	1	63326513		0.209	0.0357044	-0.011	0.984093	0.095	0.0412112	0.0210617	0.00181866	0.307585	NA	NA
cg02068356	1	63731808		0.236	0.00974654	0.282	5.71056e-06	0.355	0.0465986	2.67087e-14	0.797639	8.99596e-11	NA	NA
cg00257455	1	65064856		-0.182	0.106681	-0.207	0.00391159	-0.221	0.0389472	1.33414e-08	0.860229	6.76596e-06	-0.23741	2.4e-14
cg13390284	1	65066182		-0.367	1.10782e-06	-0.245	0.00018658	-0.444	0.0514236	5.93089e-18	0.293222	4.41143e-14	-0.277786	5.49e-19
cg20301308	1	65069060		-0.235	0.00994057	-0.215	0.00220489	-0.254	0.0394715	1.30564e-10	0.624961	1.38323e-07	-0.319726	1.95e-24
cg10495572	1	66445511		-0.225	0.0173455	0.032	0.943044	-0.091	0.0396786	0.0216048	0.000414617	0.311994	NA	NA
cg25030888	1	66691227	SGIP1	0.198	0.0595388	0.18	0.0220584	0.242	0.0452325	8.95805e-08	0.435343	3.30058e-05	0.16372	1.01e-07
cg23722790	1	67001920	SLC35D1	0.107	0.563514	0.237	0.000376919	0.284	0.0517143	3.79623e-08	0.266527	1.62124e-05	NA	NA
cg26764244	1	67833829	GNG12	-0.054	0.834927	-0.177	0.0255237	-0.144	0.039191	0.000237565	0.0895895	0.0170761	-0.211489	9.25e-12
cg00320094	1	68229501	GPR177	0.012	0.965153	0.176	0.0278608	0.127	0.0394024	0.00130638	0.0280005	0.0581425	0.156296	4.05e-07
cg07110659	1	84847397	LPAR3	-0.257	0.00300896	-0.113	0.374795	-0.189	0.0382319	8.02129e-07	0.0343664	0.000195216	-0.32348	5.23e-25
cg12037450	1	85047442	MCOLN3	0.239	0.00791057	0.032	0.941847	0.137	0.0396087	0.000564745	0.00414878	0.0321424	NA	NA
cg06143087	1	85200201	SYDE2	0.22	0.0222113	0.011	0.983101	0.108	0.0371921	0.00378589	0.00425266	0.117017	NA	NA
cg13871826	1	85579665	CYR61	0.223	0.0190908	0.127	0.25191	0.194	0.0420642	3.83709e-06	0.0606712	0.000690496	0.144452	2.48e-06
cg00418071	1	85607319		0.141	0.335628	0.174	0.0298015	0.237	0.050995	3.47445e-06	0.705278	0.000640079	NA	NA
cg20633321	1	87327925	LMO4	-0.226	0.016093	0.027	0.953619	-0.105	0.043763	0.0167413	0.000496529	0.273177	NA	NA
cg27043786	1	88462965		0.197	0.0603234	0.187	0.0145497	0.218	0.0399613	5.20044e-08	0.383009	2.12437e-05	NA	NA
cg21144928	1	88462996		0.233	0.0114553	0.099	0.520958	0.166	0.0375129	1.02235e-05	0.0494604	0.00150955	0.125929	4.66e-05
cg22607980	1	88891515	GTF2B	0.207	0.0402466	-0.003	0.996639	0.086	0.0364249	0.0185619	0.00253648	0.28801	NA	NA
cg10324998	1	91872706	TGFBR3	0.226	0.0163972	0.169	0.040373	0.253	0.0454343	2.52192e-08	0.548182	1.14399e-05	0.239532	1.1e-14
cg24699699	1	92792760	EVI5	0.227	0.0155063	0.036	0.930565	0.145	0.0445828	0.00112289	0.00568529	0.0524054	NA	NA
cg16258463	1	93345718	DR1	-0.017	0.949474	-0.183	0.0177998	-0.124	0.036076	0.000586043	0.029163	0.033049	NA	NA
cg24504423	1	93908713	GCLM	-0.105	0.579284	-0.165	0.0489901	-0.16	0.0395436	5.11586e-05	0.39248	0.00535534	-0.272802	2.22e-18
cg02904701	1	93910043	GCLM	-0.185	0.0964996	-0.167	0.0439583	-0.197	0.0391634	4.67757e-07	0.808966	0.00012566	-0.12941	2.43e-05
cg04491808	1	94119897	ABCA4	0.116	0.510398	0.165	0.049466	0.235	0.0571357	3.85854e-05	0.320234	0.00433209	NA	NA
cg11582189	1	94847645	SLC44A3	0.217	0.0251474	0.102	0.491398	0.243	0.0568671	1.95146e-05	0.085708	0.0025197	NA	NA
cg10489614	1	98046639	MIR137	0.222	0.0198719	0.121	0.302773	0.186	0.0390393	1.89408e-06	0.246479	0.000391341	NA	NA
cg11952714	1	98661068	SNX7	0.125	0.447349	0.173	0.03144	0.163	0.0367265	9.43434e-06	0.520057	0.00141407	0.15777	3.04e-07
cg19251656	1	99534817		0.042	0.867266	0.192	0.0107817	0.147	0.0387018	0.000148328	0.0405825	0.0119813	NA	NA
cg01905090	1	100557507		0.155	0.245959	0.188	0.0138806	0.201	0.0399137	4.71529e-07	0.810534	0.000126483	NA	NA
cg25762679	1	100719756	VCAM1	0.178	0.125847	0.181	0.0207354	0.198	0.0382517	2.33668e-07	0.764982	7.24281e-05	NA	NA
cg18115132	1	107277184	NTNG1	0.181	0.113793	0.185	0.0158011	0.201	0.0379994	1.21508e-07	0.999858	4.19958e-05	0.148766	1.36e-06
cg12483833	1	108712852	FNDC7	0.027	0.914173	0.185	0.0159445	0.17	0.0455583	0.000188325	0.0772801	0.0142996	NA	NA
cg16315020	1	108816554	AKNAD1	0.229	0.0141049	0.203	0.00484832	0.257	0.0426132	1.57668e-09	0.185995	1.12809e-06	0.147067	1.78e-06
cg16140253	1	109623942	AMPD2	-0.299	0.000195108	-0.268	2.22757e-05	-0.327	0.0406328	8.19976e-16	0.32895	4.01032e-12	-0.417663	4.71e-39
cg20253872	1	109623950	AMPD2	-0.253	0.00377337	-0.243	0.000219628	-0.325	0.0455859	1.01564e-12	0.80314	2.15841e-09	-0.389829	2.31e-34
cg23957643	1	109762970	EPS8L3	0.289	0.000396652	0.128	0.248176	0.219	0.0389017	1.77156e-08	0.0291271	8.44452e-06	0.202427	5.45e-11
cg16244690	1	111347959	C1orf88	0.036	0.884515	0.181	0.0200846	0.148	0.0412866	0.000342822	0.052201	0.0223842	NA	NA
cg22374525	1	115828144		0.283	0.000557298	0.147	0.117993	0.229	0.0400149	9.74095e-09	0.0231915	5.16758e-06	0.199318	1.09e-10
cg04878826	1	116855380		-0.27	0.00136193	-0.136	0.185104	-0.295	0.053558	3.58181e-08	0.0596783	1.55353e-05	-0.282436	1.35e-19
cg13085530	1	117122565	TRIM45	0.259	0.00259978	0.102	0.494256	0.21	0.043956	1.85499e-06	0.021915	0.000384823	NA	NA
cg26360924	1	118250383		0.178	0.124092	0.202	0.00541324	0.255	0.0459175	2.87682e-08	0.828748	1.2759e-05	0.141748	3.85e-06
cg10212621	1	119769027	HMGCS2	0.106	0.56848	0.197	0.00755216	0.227	0.047965	2.3199e-06	0.468284	0.000458853	NA	NA
cg22026450	1	145958399	LIX1L	-0.013	0.961851	-0.167	0.0436379	-0.119	0.039308	0.00243889	0.0319118	0.088401	NA	NA
cg18369654	1	146017975	HFE2	0.105	0.579651	0.201	0.00567254	0.237	0.0505474	2.70797e-06	0.208467	0.000523737	0.183285	3.54e-09
cg16023912	1	147902842	GJA8	-0.037	0.88249	0.174	0.0309095	0.127	0.0554949	0.0220307	0.00155762	0.314842	NA	NA
cg17149103	1	148317365		0.28	0.000704437	0.199	0.00657995	0.275	0.0409048	1.78013e-11	0.321613	2.64814e-08	0.292119	9.32e-21
cg13502125	1	148354064		0.21	0.0343591	0.135	0.191722	0.192	0.0403232	2.0023e-06	0.239699	0.000408033	0.126565	3.69e-05
cg00177203	1	149929251	MTMR11	0.142	0.32689	0.205	0.00440947	0.235	0.0453003	2.10293e-07	0.463191	6.63839e-05	0.285745	4.1e-20
cg02086349	1	149936714	MTMR11	0.176	0.134365	0.18	0.0214531	0.2	0.0389305	2.87536e-07	0.679646	8.46315e-05	0.150856	9.26e-07
cg05955036	1	150158186	PLEKHO1	-0.085	0.70168	-0.18	0.0213512	-0.159	0.0380905	2.98172e-05	0.32443	0.00352384	-0.141838	4.51e-06
cg07120889	1	150563460		-0.241	0.00707003	-0.237	0.000374244	-0.335	0.0488334	6.82141e-12	0.505831	1.18801e-08	-0.343471	1.79e-27
cg20802392	1	150808209	CTSK	0.09	0.673172	0.185	0.0160533	0.206	0.0492644	2.82462e-05	0.159102	0.00337554	NA	NA
cg00653615	1	151056852	CDC42SE1	-0.118	0.494715	-0.168	0.0431052	-0.193	0.045767	2.4062e-05	0.404514	0.00297259	-0.208008	1.91e-11
cg11205312	1	151165144	SCNM1	0.051	0.844036	0.17	0.0383254	0.141	0.0404199	0.000497591	0.0900228	0.0293448	NA	NA
cg20671910	1	151290144	ZNF687	0.204	0.0464798	0.188	0.0132643	0.244	0.0435786	2.02332e-08	0.794849	9.50498e-06	0.213362	5.27e-12
cg15673994	1	151703384	TNRC4	0.107	0.565529	0.184	0.0166208	0.225	0.0500154	6.59199e-06	0.605548	0.00106128	0.121985	6.87e-05
cg12424598	1	151815752	RORC	-0.198	0.0594653	-0.253	9.51184e-05	-0.255	0.0382885	2.89866e-11	0.505504	4.01125e-08	-0.354173	1.81e-29
cg03005293	1	151832766	RORC	-0.259	0.00257835	-0.096	0.559023	-0.315	0.0643049	9.62145e-07	0.0632772	0.000227491	-0.335989	1.28e-26
cg02493846	1	151837059	LOC100132111	-0.255	0.0033185	-0.232	0.000596489	-0.34	0.0489153	3.67052e-12	0.610093	6.93374e-09	-0.318536	3.45e-24
cg12280317	1	152035608	S100A11	-0.215	0.0277192	-0.219	0.0015497	-0.257	0.0409889	3.47297e-10	0.985582	3.14707e-07	-0.23898	1.42e-14
cg04140525	1	153495285		0.129	0.41409	0.174	0.0310587	0.174	0.0387678	7.16977e-06	0.558136	0.00113165	0.216664	2.89e-12
cg00791854	1	154419595	IL6R	-0.207	0.0399396	-0.024	0.960578	-0.203	0.0676031	0.002711	0.0147011	0.0947892	NA	NA
cg19233405	1	155016246	ZBTB7B	-0.209	0.0368924	-0.22	0.00150178	-0.283	0.0457347	5.79423e-10	0.654872	4.90212e-07	-0.364366	8.13e-31
cg03379131	1	155051806	ADAM15	-0.235	0.0102027	-0.073	0.756722	-0.164	0.041052	6.35562e-05	0.0192519	0.00632245	-0.145654	2.83e-06
cg17582777	1	155077625	EFNA3	0.064	0.799371	0.205	0.00440947	0.363	0.0911973	6.78228e-05	0.0137043	0.00664505	NA	NA
cg02992639	1	155126352		0.234	0.0107174	0.197	0.00726183	0.246	0.0402551	9.71137e-10	0.511232	7.4761e-07	0.305243	2.2e-22
cg26189283	1	155136903	RAG1AP1	-0.165	0.1888	-0.193	0.00996432	-0.267	0.0512807	1.93327e-07	0.530598	6.19041e-05	-0.243368	4.64e-15
cg22500132	1	155192962	MUC1	-0.191	0.0772755	-0.176	0.0271048	-0.235	0.0446641	1.50204e-07	0.777673	5.00717e-05	-0.330379	9.24e-26
cg22941637	1	155278798	HCN3	0.213	0.0303045	0.199	0.0063907	0.212	0.0358858	3.40228e-09	0.800082	2.10521e-06	0.156057	3.63e-07
cg11216632	1	155974865	ARHGEF2	-0.245	0.00578977	-0.177	0.0258516	-0.228	0.0386048	3.68254e-09	0.291564	2.236e-06	-0.363886	1.24e-30
cg06869171	1	155980049		-0.065	0.794907	-0.171	0.036523	-0.175	0.0475743	0.000240521	0.135989	0.0172112	-0.240971	2.87e-14
cg19238380	1	156124158	LMNA	-0.18	0.115828	-0.168	0.0422417	-0.206	0.0413926	6.24603e-07	0.758952	0.000159286	-0.237296	2.24e-14
cg03654783	1	156664243		0.147	0.295438	0.276	1.04493e-05	0.393	0.0610991	1.21364e-10	0.0703108	1.31303e-07	0.160569	1.82e-07
cg09888330	1	156816219	SH2D2A	0.204	0.0450625	0.164	0.0533009	0.201	0.0386982	1.95057e-07	0.573647	6.23462e-05	0.33249	2.75e-26
cg14785609	1	157979027		0.247	0.00533828	0.102	0.485599	0.187	0.0410436	5.17352e-06	0.023115	0.00087831	NA	NA
cg15138125	1	157979104		0.23	0.0131434	0.06	0.836601	0.153	0.0409128	0.000177079	0.0162606	0.0136756	NA	NA
cg24035898	1	159855806	VSIG8	0.24	0.00771058	0.193	0.00976794	0.246	0.0404046	1.15715e-09	0.345219	8.64295e-07	0.169012	4.57e-08
cg12217625	1	159855839	VSIG8	0.253	0.00360073	0.197	0.00741481	0.235	0.0371983	2.46619e-10	0.335738	2.36693e-07	0.173634	1.79e-08
cg17986992	1	159855972	VSIG8	0.232	0.0120964	0.198	0.00707167	0.231	0.0378571	1.02873e-09	0.607638	7.81988e-07	0.196364	1.96e-10
cg02849695	1	159900171	CCDC19	0.232	0.011803	0.11	0.409168	0.185	0.0403311	4.32124e-06	0.0715693	0.000758098	0.13928	6.75e-06
cg17239103	1	159900285	CCDC19	0.213	0.0303045	0.169	0.0388975	0.201	0.0370962	6.01676e-08	0.645511	2.3789e-05	0.200011	9.12e-11
cg25153824	1	159900288	CCDC19	0.247	0.00527085	0.185	0.016472	0.221	0.0363611	1.22346e-09	0.42508	9.07596e-07	0.188175	1.09e-09
cg00099427	1	159900345	CCDC19	0.221	0.0211348	0.174	0.0302952	0.253	0.0452629	2.33066e-08	0.585464	1.06544e-05	0.225071	4.76e-13
cg22066877	1	160205912	PEA15	-0.006	0.982534	-0.174	0.0296859	-0.117	0.038313	0.00225005	0.018018	0.0838722	-0.154567	5.28e-07
cg21829239	1	160638395	SLAMF1	-0.126	0.438542	-0.219	0.00162545	-0.191	0.0366665	1.96373e-07	0.178179	6.25985e-05	-0.262359	3.1e-17
cg26572165	1	160837905	CD244	-0.128	0.42227	-0.171	0.0359515	-0.309	0.0698583	1.00162e-05	0.512056	0.00148755	-0.119398	9.9e-05
cg01425967	1	161258414	PCP4L1	-0.111	0.536775	-0.179	0.0232246	-0.177	0.0411514	1.68143e-05	0.236743	0.00223332	NA	NA
cg07122893	1	162023344	OLFML2B	0.216	0.0257709	0.138	0.167139	0.192	0.0396677	1.28863e-06	0.161434	0.000286216	NA	NA
cg11155784	1	164602927	PBX1	-0.209	0.0356756	-0.067	0.793023	-0.148	0.0407318	0.000282156	0.0451953	0.0194006	-0.128475	2.8e-05
cg09554443	1	167518526	CD247	-0.173	0.146277	-0.217	0.00187757	-0.262	0.0458644	1.07016e-08	0.422712	5.58589e-06	-0.274551	1.14e-18
cg24633390	1	173190608	TNFSF4	-0.209	0.0371514	-0.061	0.831015	-0.194	0.0532666	0.000276825	0.0632207	0.0191347	-0.291384	1.15e-20
cg05643339	1	175067552	TNN	0.196	0.0638654	0.176	0.0268363	0.268	0.0504626	1.07103e-07	0.749165	3.82006e-05	0.14808	1.37e-06
cg05965015	1	175579895	TNR	0.27	0.00136193	0.086	0.652743	0.251	0.0507503	7.28028e-07	0.0467948	0.000180773	NA	NA
cg05888252	1	175888684		0.067	0.788064	0.174	0.0310452	0.153	0.0410578	0.000195872	0.119383	0.0147348	NA	NA
cg05350800	1	178581710		0.16	0.212285	0.186	0.0151874	0.196	0.0386484	3.98902e-07	0.761692	0.000110746	0.143133	3.18e-06
cg26677004	1	179818834		0.259	0.00258697	0.244	0.000202772	0.299	0.0413513	4.94469e-13	0.995753	1.16913e-09	0.28609	6.82e-20
cg06692785	1	180913546	KIAA1614	0.231	0.0127599	0.138	0.170934	0.193	0.0380241	3.96572e-07	0.183538	0.000110184	0.187693	1.4e-09
cg03521737	1	181189866		0.126	0.439192	0.18	0.0216657	0.176	0.0386246	4.89763e-06	0.512427	0.000840263	NA	NA
cg13559225	1	182789819		-0.001	0.998241	-0.179	0.022735	-0.143	0.0405667	0.000420776	0.0682852	0.0259462	NA	NA
cg11824191	1	183304990	NMNAT2	0.237	0.00907898	0.188	0.0134212	0.242	0.0403998	2.22898e-09	0.368538	1.49307e-06	0.180949	4.51e-09
cg03467001	1	183888516	RGL1	-0.167	0.176525	-0.194	0.00911384	-0.196	0.0372534	1.41282e-07	0.596318	4.75864e-05	-0.279591	3.34e-19
cg12550731	1	184386086	C1orf21	0.226	0.0161499	0.194	0.00934823	0.232	0.0388857	2.57635e-09	0.546902	1.67546e-06	0.246614	1.76e-15
cg05135156	1	184386287	C1orf21	0.134	0.386073	0.19	0.0117956	0.181	0.03725	1.23915e-06	0.578814	0.000277895	0.199917	1.01e-10
cg22039357	1	184419542	C1orf21	-0.27	0.00136193	-0.034	0.937177	-0.178	0.0494067	0.000319678	0.000407361	0.0213055	-0.172377	2.18e-08
cg24162801	1	184535151	C1orf21	0.208	0.0392699	0.049	0.887251	0.143	0.0432575	0.000981077	0.0247751	0.0476559	0.191417	6.95e-10
cg13222915	1	184629461		-0.131	0.399891	-0.18	0.0218752	-0.245	0.0530906	3.97374e-06	0.476926	0.000708304	-0.263032	3.93e-17
cg00725635	1	193186677	B3GALT2	-0.144	0.314791	-0.185	0.0164057	-0.177	0.0365122	1.20505e-06	0.634407	0.000271443	NA	NA
cg10098523	1	200033216	NR5A2	-0.004	0.990361	0.167	0.0450299	0.13	0.0458269	0.00465611	0.017508	0.132881	NA	NA
cg25306277	1	200034140	NR5A2	-0.003	0.99095	0.2	0.00633925	0.13	0.0371107	0.000453798	0.00710918	0.0273744	0.130088	2.26e-05
cg12551813	1	200811994	CAMSAP1L1	0.142	0.33104	0.202	0.00531985	0.253	0.0493996	3.0718e-07	0.405472	8.93819e-05	0.196755	1.94e-10
cg16357582	1	201507430	CSRP1	-0.207	0.0403933	-0.101	0.501004	-0.155	0.0374686	3.57588e-05	0.110413	0.00406717	-0.270806	4.01e-18
cg02104952	1	201512353		0.238	0.0086554	0.216	0.00206849	0.306	0.0470992	8.38161e-11	0.962551	9.46981e-08	0.220375	1.25e-12
cg25167447	1	201647915	NAV1	0.207	0.0394081	0.155	0.0816861	0.192	0.0378173	3.58986e-07	0.456661	0.000101559	0.142385	3.56e-06
cg17830682	1	202213515	LGR6	0.241	0.00743712	0.116	0.347788	0.171	0.0358153	1.76828e-06	0.0575755	0.000371149	0.133211	1.53e-05
cg06723829	1	202217854	LGR6	0.099	0.617596	0.168	0.0420508	0.205	0.0499037	4.03825e-05	0.570715	0.00447892	NA	NA
cg03890167	1	203273511		0.008	0.975895	0.167	0.0449418	0.116	0.0378658	0.00210521	0.0399099	0.0804469	0.127962	3.09e-05
cg01798157	1	203307468	BTG2	-0.252	0.00381668	-0.186	0.0156862	-0.335	0.0548013	9.43262e-10	0.2684	7.32109e-07	-0.32623	2.03e-25
cg22372709	1	203327162		-0.211	0.0325176	-0.173	0.0315346	-0.2	0.0367155	4.77123e-08	0.670053	1.97846e-05	-0.24296	7.13e-15
cg22704788	1	203475391	PRELP	0.088	0.681449	0.172	0.0340019	0.178	0.0442708	6.08597e-05	0.303604	0.00610353	NA	NA
cg26841068	1	203487564	PRELP	0.156	0.23611	0.251	0.00011416	0.241	0.0396445	1.12432e-09	0.153989	8.41537e-07	0.230323	1.34e-13
cg21408360	1	203524350		0.102	0.59559	0.18	0.0216757	0.227	0.0521642	1.36235e-05	0.46037	0.00188818	0.176629	9.54e-09
cg23598089	1	203682952	ATP2B4	0.231	0.0122487	0.187	0.0139015	0.235	0.0397311	3.52563e-09	0.40838	2.15909e-06	0.215631	3.81e-12
cg21537214	1	204166458	REN	-0.219	0.0229042	-0.096	0.551293	-0.193	0.045944	2.58533e-05	0.0724064	0.00315567	-0.150843	1.07e-06
cg02858402	1	204214392	GOLT1A	0.204	0.0451136	0.108	0.425091	0.156	0.0366592	2.14385e-05	0.158273	0.00271326	NA	NA
cg17906339	1	204214402	GOLT1A	0.242	0.0066907	0.11	0.412788	0.184	0.0386611	1.91131e-06	0.0697312	0.000394216	NA	NA
cg20510272	1	204214476	GOLT1A	0.219	0.0231529	0.161	0.0594369	0.216	0.0406976	1.08388e-07	0.343147	3.84286e-05	0.172784	1.99e-08
cg17112828	1	204686117	LRRN2	0.177	0.129261	0.168	0.0415698	0.195	0.0394445	7.25741e-07	0.850834	0.000180438	0.197656	1.54e-10
cg04222159	1	205012659	NFASC	0.16	0.215671	0.169	0.0394328	0.233	0.0488897	1.82323e-06	0.981496	0.000380222	0.123954	5.16e-05
cg27179680	1	205491752		0.205	0.0439755	0.047	0.893798	0.132	0.0408117	0.00126218	0.0242737	0.0568478	NA	NA
cg15012468	1	205570094	MFSD4	0.089	0.676558	0.176	0.0280516	0.179	0.0432018	3.33185e-05	0.447603	0.00384225	0.202977	5.04e-11
cg03046812	1	205812595	SLC41A1	-0.199	0.0557088	-0.186	0.0150041	-0.278	0.0525398	1.22077e-07	0.106099	4.2111e-05	-0.315223	1.16e-23
cg23738708	1	206100670	C1orf186	0.151	0.264611	0.177	0.0261537	0.248	0.0521321	1.97032e-06	0.470397	0.000402862	NA	NA
cg25213452	1	206457040	SRGAP2	-0.331	1.77142e-05	-0.115	0.362544	-0.354	0.0580074	1.06147e-09	0.00998884	7.9784e-07	-0.313711	1.43e-23
cg08479073	1	206865240	IL20	0.142	0.327596	0.212	0.00260124	0.234	0.0439022	9.8697e-08	0.444308	3.57268e-05	NA	NA
cg22945467	1	206923489	FAIM3	-0.086	0.692609	-0.209	0.0032332	-0.208	0.0467272	8.4518e-06	0.0410732	0.0012973	-0.169653	3.21e-08
cg11953775	1	207423667		0.249	0.00467726	0.23	0.000688128	0.273	0.0404566	1.46309e-11	0.207962	2.31133e-08	0.212458	7.67e-12
cg04845871	1	207822975		-0.251	0.00409526	-0.125	0.264812	-0.249	0.0484779	2.66616e-07	0.0955417	7.99908e-05	-0.288295	3.88e-20
cg16030177	1	209805767	IRF6	0.211	0.0336389	0.1	0.507038	0.156	0.038062	4.39873e-05	0.0644381	0.0047691	NA	NA
cg13066703	1	211353364	TRAF5	-0.257	0.00288069	-0.282	5.73348e-06	-0.333	0.0424213	4.40358e-15	0.758537	1.80712e-11	-0.543688	5.81e-62
cg23652484	1	211699312		0.248	0.00499895	0.175	0.0292536	0.237	0.0401236	3.41306e-09	0.305112	2.10823e-06	0.162128	1.46e-07
cg16729016	1	213124719	RPS6KC1	0.095	0.641152	0.166	0.0484005	0.267	0.0704991	0.000150772	0.142221	0.0121402	NA	NA
cg21647560	1	214107279		0.139	0.350301	0.167	0.0454342	0.18	0.0402058	7.71237e-06	0.652368	0.00120399	NA	NA
cg01833485	1	216687351	ESRRG	0.106	0.570169	0.183	0.01837	0.159	0.0362267	1.17288e-05	0.30903	0.00167567	0.185198	2.17e-09
cg20320200	1	216857092	ESRRG	0.165	0.190063	0.167	0.0459063	0.192	0.0401778	1.76115e-06	0.904337	0.000370209	NA	NA
cg13321105	1	217140483		0.229	0.0140966	0.055	0.86305	0.14	0.0380195	0.000242893	0.0150654	0.0173266	NA	NA
cg00983697	1	217140943		0.228	0.0144811	0.187	0.014127	0.208	0.0352806	3.81588e-09	0.593274	2.3013e-06	0.153878	5.46e-07
cg07810039	1	218351217	TGFB2	-0.254	0.00346018	-0.223	0.00124006	-0.282	0.0414469	1.05853e-11	0.65227	1.74964e-08	-0.370952	1.38e-31
cg18959309	1	220690907	C1orf115	0.195	0.0655073	0.175	0.0294286	0.21	0.0398423	1.35397e-07	0.661485	4.60825e-05	0.192964	3.47e-10
cg06647600	1	220877847		-0.022	0.933379	0.178	0.0243696	0.145	0.0497193	0.00365534	0.00706919	0.114408	NA	NA
cg16137147	1	220894555		0.251	0.00405135	0.066	0.798719	0.163	0.0435805	0.000182126	0.0018016	0.0139712	NA	NA
cg25001102	1	220895594		0.215	0.0272823	0.105	0.462103	0.165	0.0381287	1.55817e-05	0.109114	0.00210643	0.192673	3.87e-10
cg26047066	1	220895795		0.268	0.00150064	0.154	0.0837965	0.214	0.0370201	6.89658e-09	0.102434	3.81156e-06	0.240934	8.01e-15
cg06186137	1	222619246	MIA3	0.087	0.686124	0.179	0.0237331	0.18	0.0441649	4.69752e-05	0.198618	0.00501837	0.178422	8e-09
cg00501904	1	225813974	EPHX1	0.058	0.819887	0.166	0.0468979	0.188	0.054294	0.000535158	0.100813	0.0309419	NA	NA
cg26341831	1	225848579	TMEM63A	0.202	0.0494522	0.114	0.365233	0.226	0.0507641	8.61043e-06	0.447494	0.00131768	0.177292	9.29e-09
cg21710324	1	225881490	TMEM63A	-0.165	0.189112	-0.206	0.00411066	-0.212	0.038885	4.74638e-08	0.625521	1.97045e-05	-0.339103	6.93e-27
cg20334115	1	225920200	PYCR2	-0.423	3.67209e-09	-0.253	8.95445e-05	-0.349	0.0373413	9.18682e-21	0.0200101	1.36664e-16	-0.520192	2.23e-57
cg19030737	1	226740288	ITPKB	0.234	0.0106988	0.055	0.859982	0.165	0.0429905	0.000121752	0.0194272	0.0103251	NA	NA
cg06540458	1	226764047		0.352	4.05214e-06	0.152	0.0921117	0.256	0.0400051	1.47563e-10	0.000363993	1.51846e-07	0.267001	1.29e-17
cg08654091	1	226827718		0.217	0.0246794	0.198	0.00691989	0.218	0.0368484	3.20647e-09	0.554061	2.0049e-06	0.317496	5.29e-24
cg03213967	1	227541763		0.247	0.00533828	0.151	0.0977443	0.207	0.038292	6.61887e-08	0.0952271	2.56493e-05	NA	NA
cg20630560	1	228208158	OBSCN	-0.084	0.706665	0.174	0.0312546	0.083	0.0400459	0.0385436	0.000335222	0.411565	NA	NA
cg11229399	1	228501356		-0.208	0.0391047	-0.184	0.0174491	-0.203	0.0363524	2.34275e-08	0.769006	1.0696e-05	-0.294047	5.03e-21
cg19871173	1	229862096		0.205	0.0444589	0.153	0.0897966	0.238	0.0469532	3.90553e-07	0.815304	0.000108936	NA	NA
cg23172853	1	231706461	TSNAX-DISC1	0.044	0.861029	0.179	0.02321	0.186	0.053506	0.000520048	0.0375534	0.0302741	NA	NA
cg01723892	1	232869121		-0.268	0.0014824	-0.078	0.718279	-0.302	0.0639861	2.44586e-06	0.0201596	0.000479274	-0.328451	1.6e-25
cg24716343	1	233296208	PCNXL2	-0.059	0.818209	-0.174	0.0296859	-0.148	0.0396828	0.000183397	0.147687	0.0140329	NA	NA
cg00663739	1	235326655	ARID4B	-0.036	0.885406	-0.17	0.0373363	-0.131	0.0393848	0.000908933	0.0561803	0.0451574	NA	NA
cg05314024	1	246788817	LOC149134	-0.014	0.957679	-0.216	0.00198809	-0.142	0.0357343	6.86459e-05	0.00755051	0.00670077	-0.146746	1.98e-06
cg08813888	2	249618819		-0.189	0.0853697	-0.238	0.000361101	-0.27	0.0427371	2.81474e-10	0.751459	2.64457e-07	-0.328527	1.7e-25
cg08571738	2	251558049		0.118	0.49715	0.186	0.0156064	0.244	0.053846	5.86231e-06	0.298026	0.000968534	0.22605	2.37e-13
cg05087455	2	255988161	RNF144A	-0.227	0.0157028	-0.141	0.151789	-0.384	0.0737937	1.99398e-07	0.613363	6.33761e-05	-0.274093	1.76e-18
cg27281690	2	255988255	RNF144A	-0.289	0.00039809	-0.121	0.303116	-0.358	0.0628734	1.29909e-08	0.0668196	6.61641e-06	-0.329918	8.8e-26
cg19240637	2	255988589	RNF144A	-0.296	0.000241658	-0.129	0.234162	-0.291	0.0495857	4.52125e-09	0.0542649	2.68587e-06	-0.285502	6.29e-20
cg13139542	2	257059108		0.262	0.00216115	0.219	0.00161482	0.306	0.0451321	1.23648e-11	0.310954	2.00662e-08	0.263374	2.71e-17
cg20722458	2	257532104		-0.188	0.0866814	-0.203	0.00509879	-0.223	0.0393746	1.47433e-08	0.688113	7.29053e-06	-0.232896	7.38e-14
cg06699555	2	257989958		-0.001	0.998205	-0.194	0.00879114	-0.134	0.0412215	0.00111267	0.0049385	0.0521136	-0.125724	4.69e-05
cg20853880	2	259000740	KLF11	0.228	0.0144807	0.108	0.430706	0.18	0.0390779	4.28866e-06	0.122337	0.000753898	NA	NA
cg21626540	2	259536495	NOL10	0.238	0.00849435	0.186	0.015127	0.303	0.0504818	1.84109e-09	0.605354	1.27141e-06	0.196618	2.29e-10
cg22490254	2	260086016		-0.028	0.912201	-0.175	0.0293441	-0.129	0.0375692	0.000595935	0.0636268	0.0334747	-0.20792	2.2e-11
cg02187259	2	265579607	FAM49A	-0.001	0.998514	0.165	0.0495762	0.166	0.0609684	0.0065123	0.0147119	0.162625	NA	NA
cg23093217	2	265583418	FAM49A	0.094	0.645818	0.173	0.03144	0.182	0.0445629	4.56868e-05	0.284439	0.00491752	NA	NA
cg19407604	2	266891688		0.058	0.819887	0.178	0.0248711	0.162	0.0430602	0.000169109	0.114219	0.0132172	NA	NA
cg07789367	2	269625231	GDF7	-0.014	0.958831	0.19	0.0123523	0.137	0.044368	0.00196138	0.00448079	0.0770466	0.130451	2.16e-05
cg17644208	2	273875945	ADCY3	-0.206	0.0428775	-0.154	0.0840342	-0.213	0.0419489	4.0527e-07	0.507666	0.000112165	-0.160416	2.01e-07
cg02079741	2	274123978	POMC	0.024	0.925979	0.184	0.0169398	0.136	0.0398578	0.000666085	0.0222797	0.0362074	NA	NA
cg09259843	2	274185916		-0.17	0.162983	-0.191	0.0114748	-0.255	0.0484889	1.46006e-07	0.962047	4.89007e-05	-0.286615	5.92e-20
cg11354105	2	274209359	DNMT3A	0.244	0.00613456	0.135	0.188346	0.206	0.041235	5.87906e-07	0.037356	0.00015177	0.162772	1.29e-07
cg05544807	2	274209470	DNMT3A	0.233	0.0113064	0.229	0.000774008	0.26	0.0391317	3.17357e-11	0.722983	4.33728e-08	0.288742	1.79e-20
cg07751331	2	274939419	KIF3C	0.224	0.0177338	0.061	0.831255	0.149	0.0408836	0.000272081	0.016855	0.0188919	NA	NA
cg21187770	2	274939430	KIF3C	0.217	0.0254868	0.075	0.742149	0.144	0.039259	0.000242517	0.0209823	0.0173094	NA	NA
cg05656900	2	274968651		0.189	0.0856175	0.167	0.0453453	0.223	0.0440943	4.36295e-07	0.612312	0.000118636	0.140248	4.9e-06
cg05531689	2	275462694	OTOF	0.294	0.000274886	0.19	0.0120693	0.292	0.0441237	3.84393e-11	0.0613255	5.06416e-08	0.234167	3.5e-14
cg18325920	2	275989170	TMEM214	0.218	0.0235024	0.02	0.968015	0.136	0.0428938	0.00156162	0.0107896	0.0658563	NA	NA
cg05062694	2	276075879	CGREF1	0.204	0.0462156	0.021	0.965554	0.121	0.044291	0.00616006	0.00855105	0.157555	NA	NA
cg05231308	2	276264718	UCN	0.228	0.0145217	0.133	0.206346	0.176	0.0355847	7.33976e-07	0.165753	0.0001816	NA	NA
cg20442078	2	276264915	UCN	0.211	0.0331242	0.163	0.0556998	0.191	0.0363664	1.44474e-07	0.477685	4.85242e-05	NA	NA
cg11953516	2	276453057	FNDC4	0.205	0.0437904	-0.017	0.972592	0.089	0.041615	0.0319762	0.00161854	0.377178	NA	NA
cg18346576	2	276671627		0.111	0.540917	0.19	0.0122207	0.203	0.0449613	6.61e-06	0.218695	0.00106296	0.153817	5.2e-07
cg14687145	2	277968094	FAM179A	-0.181	0.111651	-0.174	0.0308601	-0.203	0.0398763	3.47951e-07	0.844833	9.89865e-05	-0.328661	1.15e-25
cg14620184	2	278675027	ALK	0.111	0.539237	0.17	0.0368307	0.173	0.0413636	2.75377e-05	0.351127	0.0033225	0.197286	1.48e-10
cg01154283	2	285332823	CRIM1	-0.316	5.50634e-05	-0.278	9.03561e-06	-0.377	0.04453	2.75685e-17	0.579158	1.85711e-13	-0.466642	7.97e-48
cg21932231	2	285398144	CRIM1	-0.283	0.000589912	-0.191	0.0115474	-0.32	0.0484561	4.26571e-11	0.202604	5.53808e-08	-0.282814	1.13e-19
cg20385708	2	285693873	VIT	0.246	0.00564965	0.025	0.958502	0.15	0.0444849	0.000746576	0.00199986	0.0391579	NA	NA
cg13898875	2	285710203	VIT	0.205	0.0441143	0.069	0.780075	0.148	0.0421458	0.000430839	0.0377767	0.0263507	NA	NA
cg17326313	2	286112848	EIF2AK2	-0.102	0.594603	-0.165	0.0496839	-0.21	0.0516108	4.78205e-05	0.535553	0.00508737	-0.187329	1.07e-09
cg08080195	2	286605116	CDC42EP3	-0.105	0.576544	-0.199	0.00664958	-0.335	0.0724346	3.81013e-06	0.181758	0.000687853	NA	NA
cg27293155	2	286773292		0.272	0.0011862	0.187	0.0139887	0.252	0.0392796	1.41696e-10	0.22964	1.48304e-07	0.262385	4.04e-17
cg13688573	2	286879308		0.069	0.778442	0.221	0.00137234	0.255	0.0551102	3.81484e-06	0.038753	0.000687879	0.132969	1.54e-05
cg27291170	2	287397477		0.101	0.60043	0.182	0.0196021	0.22	0.0511134	1.68008e-05	0.27308	0.00223235	NA	NA
cg03690080	2	287917288	LOC100271715	0.035	0.889123	0.165	0.0499053	0.177	0.059118	0.00271386	0.0292665	0.0948527	NA	NA
cg09296536	2	289121777	SLC8A1	0.228	0.0146895	0.238	0.000347852	0.302	0.0447666	1.47169e-11	0.854752	2.31468e-08	0.180155	5.92e-09
cg04775627	2	290987607		0.088	0.683853	0.165	0.0489901	0.192	0.0507389	0.000158787	0.186469	0.0125869	NA	NA
cg16851771	2	291089453		-0.256	0.00314411	-0.217	0.00184818	-0.254	0.0376899	1.71285e-11	0.598123	2.58032e-08	-0.273696	2.12e-18
cg01184449	2	291125453	EML4	0.205	0.0439911	0.118	0.335114	0.167	0.0379457	1.07237e-05	0.180853	0.00156399	0.167632	4.62e-08
cg16179507	2	292024591		0.207	0.0394081	0.105	0.45623	0.164	0.0388334	2.52111e-05	0.121562	0.00309315	NA	NA
cg05224659	2	292024880		0.224	0.0179682	0.088	0.6297	0.162	0.0389561	3.18206e-05	0.055995	0.00370059	NA	NA
cg17818731	2	292025038		0.266	0.0016814	0.143	0.136496	0.22	0.0391162	1.90525e-08	0.100616	9.04556e-06	0.125634	4.16e-05
cg03125400	2	292057222		0.193	0.070362	0.175	0.0280516	0.204	0.0387083	1.38843e-07	0.702124	4.7031e-05	NA	NA
cg04981619	2	292057407		0.218	0.0241325	0.181	0.0201556	0.217	0.0384885	1.60143e-08	0.508493	7.80019e-06	NA	NA
cg00360761	2	292127363		-0.232	0.0116422	-0.22	0.0014888	-0.346	0.0532705	8.22922e-11	0.980751	9.35685e-08	-0.247757	1.7e-15
cg07276962	2	293888429		0.059	0.817138	0.179	0.0233609	0.175	0.0451057	0.000100421	0.18939	0.0089767	NA	NA
cg22385702	2	293905165		0.15	0.272403	0.202	0.00522294	0.233	0.044798	1.88662e-07	0.415834	6.07369e-05	0.160353	2.04e-07
cg07138585	2	293905351		0.168	0.171909	0.166	0.0474927	0.206	0.0431965	1.7995e-06	0.555923	0.000376154	0.149041	1.42e-06
cg18556455	2	293907758		0.207	0.0407922	0.135	0.192329	0.177	0.0376219	2.40463e-06	0.267481	0.000472752	0.152427	7.74e-07
cg05868445	2	293911701		0.028	0.911768	-0.166	0.0478514	-0.131	0.0456711	0.00420682	0.0184933	0.124933	NA	NA
cg04364219	2	293963424	SIX2	0.193	0.0707529	0.177	0.0255026	0.193	0.0363644	1.16326e-07	0.742679	4.05581e-05	0.232711	6.76e-14
cg16240781	2	293963663	SIX2	0.101	0.602051	0.175	0.0281041	0.153	0.0362815	2.60109e-05	0.349302	0.0031684	0.197127	1.6e-10
cg17272224	2	293967169	SIX2	0.215	0.0280056	0.095	0.567643	0.166	0.0389961	2.13158e-05	0.147871	0.00270541	0.15746	3.15e-07
cg19380919	2	295242443		0.204	0.0460191	-0.048	0.892276	0.068	0.0417121	0.102206	0.000373846	0.611762	NA	NA
cg01205087	2	295737486		0.101	0.60182	0.195	0.0084874	0.192	0.0418651	4.32316e-06	0.31557	0.000758098	0.230694	1.07e-13
cg05927789	2	295900698	TTC7A	-0.231	0.0127214	-0.146	0.124682	-0.288	0.0544106	1.20793e-07	0.441059	4.17892e-05	-0.239558	1.1e-14
cg11691189	2	296473025		0.137	0.360912	0.183	0.0185205	0.201	0.0423177	2.07002e-06	0.602336	0.000418726	NA	NA
cg27478579	2	304226299	MTIF2	-0.215	0.0275167	-0.123	0.283864	-0.195	0.0427797	5.1593e-06	0.115525	0.00087673	-0.152998	7.04e-07
cg14185860	2	305405229		0.07	0.77378	0.173	0.0317778	0.146	0.0385025	0.000153098	0.153119	0.012264	NA	NA
cg22445742	2	309409918	BCL11A	0.061	0.810402	0.171	0.036523	0.145	0.0398139	0.000279556	0.127164	0.0192682	0.222994	5.91e-13
cg04036593	2	311527214		0.236	0.00974654	0.011	0.983408	0.104	0.0359352	0.00395477	0.00102845	0.12029	NA	NA
cg10184289	2	313599779	SERTAD2	-0.183	0.103878	-0.216	0.00207554	-0.207	0.035441	5.36364e-09	0.645988	3.08865e-06	-0.260631	6.99e-17
cg18584067	2	313705205		-0.044	0.861678	-0.176	0.0273847	-0.142	0.0386511	0.000239574	0.12678	0.0171687	-0.124886	4.51e-05
cg14599998	2	313816111		0.217	0.0256287	0.054	0.868029	0.144	0.0418239	0.000564874	0.0183462	0.0321446	NA	NA
cg05877497	2	315397237	MEIS1	-0.275	0.00102976	-0.19	0.0116411	-0.263	0.0406153	9.50617e-11	0.203243	1.05402e-07	-0.379856	4.26e-33
cg26537478	2	315397303	MEIS1	-0.245	0.00583946	-0.148	0.11288	-0.219	0.0402901	5.42933e-08	0.198242	2.20086e-05	-0.349427	1.05e-28
cg10464312	2	315401979	MEIS1	-0.208	0.0386911	-0.137	0.177125	-0.2	0.0415544	1.43665e-06	0.402902	0.000313145	-0.247244	2.25e-15
cg22400703	2	317275286	CNRIP1	0.257	0.0029093	0.151	0.0997459	0.223	0.0393034	1.42234e-08	0.21	7.092e-06	0.158595	2.79e-07
cg17802633	2	317600759	PROKR1	0.188	0.0880904	0.174	0.0298746	0.191	0.0367243	2.13177e-07	0.868916	6.70034e-05	0.141187	4.83e-06
cg00962459	2	317600933	PROKR1	0.209	0.0366534	0.165	0.0507403	0.206	0.0392331	1.58028e-07	0.400844	5.22894e-05	0.18296	2.8e-09
cg11676189	2	318604761		-0.164	0.190946	-0.213	0.00245355	-0.342	0.0626175	4.54917e-08	0.206925	1.90588e-05	-0.158882	2.71e-07
cg27223728	2	319513853		0.12	0.481061	0.177	0.0261537	0.172	0.0388368	9.08168e-06	0.474981	0.00137042	NA	NA
cg05021771	2	319858582	VAX2	0.088	0.681764	0.185	0.0163754	0.173	0.0409153	2.27925e-05	0.23391	0.00284829	0.144452	2.64e-06
cg18106507	2	321130596		0.153	0.252687	0.167	0.0450753	0.269	0.057868	3.23641e-06	0.857709	0.000604019	NA	NA
cg05203213	2	322148846		0.237	0.00936415	0.133	0.207583	0.214	0.0417972	3.11282e-07	0.207804	9.02078e-05	0.129168	2.58e-05
cg11236515	2	322943058		-0.174	0.142159	-0.171	0.0351503	-0.34	0.0686353	7.37961e-07	0.632969	0.00018196	-0.240716	1.03e-14
cg13459852	2	323300544	SLC4A5	0.052	0.840829	0.184	0.0165846	0.222	0.0536916	3.47184e-05	0.502316	0.00397254	0.14582	2.19e-06
cg00043800	2	323341440	LOC100189589	0.134	0.382545	0.174	0.0306435	0.267	0.0594378	7.01869e-06	0.378428	0.0011157	NA	NA
cg17988187	2	323341518	LOC100189589	0.226	0.0159582	0.165	0.0497382	0.37	0.0670435	3.31084e-08	0.561642	1.44683e-05	0.145473	2.19e-06
cg14481208	2	323398671	RTKN	0.224	0.0175756	0.103	0.48118	0.179	0.040436	9.59087e-06	0.0943723	0.00143092	NA	NA
cg19515035	2	323398812	RTKN	0.108	0.556814	0.165	0.0486739	0.154	0.0374611	4.05524e-05	0.445881	0.00449198	0.121315	7.5e-05
cg11985480	2	323458396	LOC151534	0.341	8.05948e-06	0.188	0.0131795	0.307	0.0419837	2.80763e-13	0.0505582	7.05916e-10	0.247117	1.53e-15
cg17105139	2	323458575	LOC151534	0.327	2.3567e-05	0.141	0.152615	0.241	0.0384052	3.21287e-10	0.009008	2.95304e-07	0.20291	4.52e-11
cg06768010	2	323458798	LOC151534	0.275	0.000975549	0.189	0.0126594	0.255	0.0390975	7.10963e-11	0.324234	8.38431e-08	0.175327	1.19e-08
cg10738368	2	323458847	LBX2	0.195	0.0656706	0.207	0.0037995	0.217	0.0371729	5.51762e-09	0.893721	3.14687e-06	0.134081	1.2e-05
cg02100410	2	323460650	LOC151534	0.214	0.0292835	0.168	0.0432249	0.228	0.0426071	8.71416e-08	0.387346	3.22069e-05	NA	NA
cg11051158	2	324667520	C2orf3	-0.205	0.0431965	-0.123	0.281955	-0.171	0.0379689	6.50359e-06	0.210056	0.00105018	-0.212677	5.41e-12
cg23051299	2	324667586	C2orf3	-0.173	0.146863	-0.185	0.0158011	-0.21	0.0403292	1.97458e-07	0.875933	6.28325e-05	-0.182851	2.8e-09
cg01044662	2	324667657	C2orf3	-0.263	0.00206762	-0.185	0.0159445	-0.243	0.0388878	4.29307e-10	0.230495	3.77701e-07	-0.223376	4.81e-13
cg16353628	2	333969216	KCMF1	-0.205	0.0432415	-0.145	0.126287	-0.229	0.0469947	1.10911e-06	0.306004	0.000254324	-0.246379	2.05e-15
cg01088579	2	334389797	SH2D6	-0.01	0.969882	0.168	0.0431143	0.127	0.0485526	0.00884176	0.00833345	0.193749	NA	NA
cg21946195	2	334741525	ATOH8	-0.232	0.0118954	-0.126	0.257938	-0.242	0.0488176	7.11601e-07	0.199747	0.000177541	-0.194772	2.66e-10
cg09240693	2	334767838		0.079	0.730593	0.181	0.0210267	0.164	0.0403306	4.76871e-05	0.205034	0.0050762	NA	NA
cg03566174	2	343999986	MAL	-0.174	0.141555	-0.176	0.0279827	-0.201	0.0398411	4.48043e-07	0.991963	0.00012146	-0.301405	4.42e-22
cg07106169	2	344031040		-0.261	0.00232798	-0.265	3.12931e-05	-0.304	0.0400165	3.29445e-14	0.902881	1.06701e-10	-0.434724	5.24e-42
cg00866476	2	344031360		-0.184	0.102447	-0.24	0.000303532	-0.231	0.0368411	3.84541e-10	0.473464	3.43229e-07	-0.326395	3.34e-25
cg23009780	2	345065167		0.374	5.6829e-07	0.269	2.12174e-05	0.356	0.0399672	5.01599e-19	0.0493425	4.84012e-15	0.423391	2.02e-40
cg14875081	2	345105344		-0.124	0.452936	-0.175	0.0290183	-0.176	0.0399199	1.02375e-05	0.381818	0.00151097	-0.130853	2.08e-05
cg07749613	2	345364224		-0.469	5.98154e-11	-0.341	1.02222e-08	-0.401	0.0352848	6.01147e-30	0.0775574	7.15419e-25	-0.487719	6.98e-51
cg01876130	2	345599266	FER1L5	0.143	0.322712	0.165	0.0489279	0.189	0.0418599	6.36216e-06	0.958122	0.00103201	NA	NA
cg25095518	2	346669297	ZAP70	-0.196	0.0626603	-0.256	7.28238e-05	-0.384	0.0576591	2.87074e-11	0.329173	4.00364e-08	-0.414197	2.46e-38
cg15933451	2	346669790	ZAP70	0.003	0.991121	-0.173	0.0317535	-0.125	0.0444864	0.00479174	0.00940631	0.135261	-0.151321	8.2e-07
cg27239243	2	350285828		-0.181	0.11158	-0.195	0.0084874	-0.225	0.0412306	5.07247e-08	0.692975	2.08642e-05	-0.242298	8.58e-15
cg02534072	2	351002468		0.207	0.0406077	0.021	0.965499	0.222	0.0726066	0.00224273	0.0190311	0.0836604	NA	NA
cg12236088	2	353615777		0.105	0.57512	0.175	0.0292452	0.154	0.0363136	2.12845e-05	0.403255	0.00270239	0.155361	4.68e-07
cg08571918	2	353615885		0.088	0.681562	0.188	0.0133883	0.153	0.0357622	1.94945e-05	0.187269	0.00251903	0.167856	4.98e-08
cg22360016	2	353616118		0.152	0.261137	0.177	0.0261537	0.173	0.0358901	1.50024e-06	0.829273	0.000325365	0.172227	2.36e-08
cg22365240	2	353714960		-0.203	0.0472266	-0.182	0.0193536	-0.219	0.0397853	3.61477e-08	0.910476	1.55782e-05	-0.272614	2.28e-18
cg12495283	2	354075654		0.224	0.0177464	0.015	0.976697	0.116	0.0376773	0.00206795	0.00526506	0.0796611	NA	NA
cg00057663	2	354285595	TGFBRAP1	-0.15	0.274236	-0.188	0.0133085	-0.203	0.0407844	6.33976e-07	0.616477	0.000161215	-0.121593	9.74e-05
cg17129821	2	354326350	FHL2	0.074	0.756901	-0.176	0.0266857	-0.081	0.037543	0.0301093	0.000427028	0.367098	NA	NA
cg14131038	2	354700675	NCK2	0.086	0.69309	0.166	0.0484912	0.2	0.0536145	0.000192821	0.150083	0.0145549	NA	NA
cg01577187	2	354702798	NCK2	-0.116	0.51008	-0.225	0.00102212	-0.206	0.0396801	2.20642e-07	0.109928	6.9101e-05	-0.201827	6.01e-11
cg07338715	2	357989248		-0.368	1.03609e-06	-0.261	4.43544e-05	-0.349	0.0398466	2.06783e-18	0.0753132	1.75779e-14	-0.437285	1.13e-42
cg00033155	2	359124264	NPHP1	0.219	0.0223635	0.128	0.248023	0.223	0.0476569	2.91948e-06	0.108126	0.000557223	0.144465	2.6e-06
cg10768548	2	359688734	ACOXL	0.211	0.0328572	0.146	0.122723	0.18	0.0360722	6.41458e-07	0.346421	0.000162655	0.120302	8.15e-05
cg19744173	2	361112024	FBLN7	-0.439	6.83738e-10	-0.303	6.91892e-07	-0.382	0.0372917	1.1357e-24	0.0164293	3.68614e-20	-0.514127	3.08e-56
cg24304518	2	361497861	POLR1B	-0.128	0.42595	-0.175	0.0286031	-0.193	0.0428982	6.91366e-06	0.525827	0.00110146	-0.131347	1.87e-05
cg00839584	2	361740937	IL1A	0.11	0.543912	0.198	0.00708059	0.209	0.044528	2.57502e-06	0.27766	0.000501829	0.195756	2.13e-10
cg01991967	2	362083580	IL1RN	0.083	0.71223	0.18	0.0214531	0.216	0.0520445	3.37436e-05	0.298575	0.00387874	0.14952	1.16e-06
cg06832677	2	368175611		-0.228	0.0144512	-0.144	0.132892	-0.254	0.04912	2.39361e-07	0.252753	7.35441e-05	-0.227162	2.22e-13
cg18843856	2	369849897	GLI2	0.141	0.333874	0.167	0.0448631	0.194	0.0430945	6.61249e-06	0.6943	0.00106296	NA	NA
cg00542975	2	370591138	CLASP1	-0.164	0.193517	-0.168	0.0415434	-0.231	0.0481071	1.5591e-06	0.951417	0.00033573	-0.285783	4.77e-20
cg10661054	2	376621028	LIMS2	0.206	0.0428775	0.022	0.964337	0.105	0.0374654	0.00486655	0.00928559	0.136375	NA	NA
cg23235671	2	376816750		0.167	0.177186	0.177	0.025916	0.209	0.0419366	6.12302e-07	0.914255	0.000156596	0.270667	4.75e-18
cg01765406	2	377430327		-0.213	0.0304186	0.026	0.95519	-0.101	0.0478298	0.033848	0.000768825	0.387523	-0.228278	1.56e-13
cg15702949	2	379329686	PTPN18	0.102	0.593866	0.176	0.0271507	0.186	0.043874	2.13848e-05	0.399842	0.00271122	NA	NA
cg21340821	2	383054309		-0.222	0.0198771	-0.019	0.970122	-0.143	0.047197	0.00253043	0.00496202	0.0905515	NA	NA
cg09772299	2	384981956		0.205	0.044669	0.146	0.122483	0.185	0.0378934	1.01128e-06	0.353991	0.000235214	0.248621	8.43e-16
cg00782200	2	393479379		0.213	0.0303537	0.109	0.416936	0.157	0.03581	1.16775e-05	0.146295	0.00167101	NA	NA
cg00213281	2	397838676	KIF5C	0.246	0.00543745	0.128	0.248275	0.49	0.0930383	1.40714e-07	0.322363	4.74846e-05	NA	NA
cg00539049	2	398033443	LYPD6B	0.23	0.0128695	0.292	2.14547e-06	0.376	0.0485696	1.01391e-14	0.744234	3.69379e-11	0.175947	1.04e-08
cg08719380	2	400930414	CACNB4	0.208	0.0375949	0.089	0.627094	0.154	0.0405743	0.000149306	0.0376588	0.0120444	NA	NA
cg06686709	2	400930523	CACNB4	0.253	0.0036103	0.017	0.972454	0.128	0.037976	0.000744256	0.00106263	0.0390764	NA	NA
cg22939456	2	405549940		0.119	0.487118	0.2	0.00631199	0.235	0.0489687	1.61002e-06	0.239542	0.000343588	0.135685	1.08e-05
cg21758140	2	409183905		0.226	0.0161722	0.188	0.013381	0.227	0.0386734	4.23213e-09	0.579271	2.52673e-06	0.160917	1.71e-07
cg03457195	2	410384118		0.231	0.0123853	-0.015	0.976581	0.095	0.0387932	0.0145101	0.000420225	0.2534	NA	NA
cg25702652	2	412304541		0.187	0.0908235	0.286	3.89982e-06	0.303	0.0423351	8.25396e-13	0.360659	1.81907e-09	0.267268	1.27e-17
cg23948843	2	412304665		0.214	0.0286621	0.218	0.00170963	0.241	0.0386452	4.1483e-10	0.955289	3.68422e-07	0.213074	6.26e-12
cg03662049	2	412304742		0.217	0.0250622	0.191	0.0111766	0.218	0.0374507	6.21685e-09	0.635077	3.48991e-06	0.18187	3.38e-09
cg27413603	2	413059946		0.072	0.766527	0.17	0.0386664	0.17	0.0443402	0.000121011	0.299956	0.0102858	NA	NA
cg20886011	2	413579063	GRB14	0.147	0.292547	0.248	0.000141252	0.253	0.0421012	1.79657e-09	0.22529	1.2479e-06	0.227905	1.79e-13
cg26853855	2	414528779	CSRNP3	0.202	0.0494624	0.105	0.461262	0.163	0.0397393	4.08198e-05	0.113466	0.0045176	NA	NA
cg02056098	2	415333285	SCN9A	0.251	0.00422996	0.161	0.0620952	0.236	0.0422487	2.2346e-08	0.0931898	1.03077e-05	0.230922	8.33e-14
cg14771658	2	415450796		0.224	0.0174742	0.059	0.840799	0.141	0.0378212	0.000201759	0.0238704	0.0150572	0.124484	5.19e-05
cg06038864	2	415450802		0.213	0.0306625	0.074	0.75003	0.148	0.0390053	0.000145818	0.0550642	0.0118186	NA	NA
cg09479286	2	417759095	NOSTRIN	-0.078	0.736734	-0.186	0.0150855	-0.184	0.0461297	6.73568e-05	0.0733456	0.00661028	-0.345365	4.44e-28
cg15742848	2	417869414		0.202	0.049336	-0.01	0.986286	0.081	0.0360267	0.0248728	0.00273344	0.333731	NA	NA
cg23238677	2	418257247	LRP2	0.254	0.00350088	0.111	0.398015	0.234	0.0477593	9.92662e-07	0.0412599	0.000232398	0.237276	1.85e-14
cg12345526	2	421250757		-0.148	0.285943	-0.175	0.0290183	-0.222	0.0468318	2.229e-06	0.714831	0.000444589	-0.231409	8.96e-14
cg27078140	2	423297516		0.203	0.0478515	0.093	0.587344	0.149	0.0375326	7.1074e-05	0.112227	0.00688986	0.170668	3.36e-08
cg13911052	2	425070604		0.205	0.0437904	-0.011	0.984174	0.095	0.0401632	0.0175133	0.00300382	0.279327	NA	NA
cg10957151	2	425078651	HOXD9	0.207	0.0394287	0.013	0.980822	0.098	0.0364723	0.00726393	0.00589739	0.173311	NA	NA
cg25820279	2	425093604		0.202	0.0492041	0.03	0.946401	0.114	0.0389034	0.00325229	0.0164202	0.106634	NA	NA
cg01014615	2	425119316	HOXD3	0.253	0.00377337	-0.008	0.988438	0.103	0.0360549	0.00446716	0.000205667	0.129582	NA	NA
cg24045357	2	425540142		0.218	0.0234532	0.057	0.849188	0.128	0.0383877	0.000866583	0.00895909	0.0436319	NA	NA
cg11352430	2	426648183	PDE11A	0.06	0.814786	0.167	0.0439915	0.236	0.061247	0.000113559	0.862227	0.00984784	NA	NA
cg08691235	2	427487631	TTN	0.056	0.827371	0.201	0.00561369	0.256	0.064833	8.0732e-05	0.0200224	0.00760114	NA	NA
cg09613192	2	429480234		0.153	0.256316	0.18	0.0214531	0.254	0.0522424	1.19052e-06	0.566071	0.000269165	0.254191	3.3e-16
cg06758448	2	440159439		-0.244	0.00622824	-0.192	0.0101004	-0.271	0.0440681	7.69333e-10	0.438891	6.25678e-07	-0.192027	4.09e-10
cg04004830	2	440802940	SDPR	-0.09	0.671171	-0.206	0.00408515	-0.233	0.0511221	5.04338e-06	0.0976146	0.000861955	-0.278866	4.4e-19
cg09501959	2	441149900	TMEFF2	0.052	0.839233	0.176	0.0274324	0.145	0.0395109	0.000236397	0.108956	0.0170162	0.129198	2.55e-05
cg26132737	2	446120840	ANKRD44	0.234	0.010811	0.112	0.392985	0.173	0.0371649	3.3513e-06	0.0731151	0.000622207	0.151006	9.72e-07
cg09496748	2	446120914	ANKRD44	0.223	0.0186676	0.076	0.732663	0.155	0.0393457	8.34826e-05	0.0365949	0.00780404	0.172264	2.43e-08
cg07683388	2	446121031	ANKRD44	0.243	0.00626974	0.102	0.494696	0.17	0.0371586	4.63183e-06	0.037278	0.000801206	0.121419	7.87e-05
cg23334662	2	446632217	RFTN2	0.086	0.69207	0.171	0.0353096	0.17	0.0427925	7.02333e-05	0.290631	0.00682318	NA	NA
cg08373610	2	446632320	RFTN2	0.163	0.196475	0.234	0.000470669	0.249	0.0419	2.61689e-09	0.435381	1.69564e-06	0.131677	1.94e-05
cg03965648	2	448425101	FLJ32063	0.217	0.025359	0.063	0.818091	0.166	0.047397	0.000468009	0.0161541	0.0280421	NA	NA
cg24914185	2	448755489		-0.296	0.000242575	-0.111	0.401311	-0.258	0.0468365	3.81139e-08	0.0173479	1.62577e-05	-0.353311	4.46e-29
cg00982136	2	449817839	CLK1	-0.224	0.0180385	-0.106	0.450523	-0.256	0.0573609	8.38714e-06	0.0973052	0.00128793	-0.23934	1.17e-14
cg21990144	2	449818366	CLK1	-0.221	0.0202789	-0.208	0.00345221	-0.287	0.0465578	7.24326e-10	0.747077	5.91771e-07	-0.255173	2.03e-16
cg24401737	2	450139173	CASP10	-0.068	0.784874	-0.165	0.0487211	-0.185	0.0514709	0.000332583	0.147187	0.0218959	-0.155744	4.78e-07
cg00889363	2	454347540	PARD3B	0.248	0.00478148	0.246	0.000164445	0.248	0.0348021	9.98082e-13	0.836389	2.13379e-09	0.35048	1.46e-28
cg01190109	2	456781602	PLEKHM3	0.133	0.388602	0.189	0.0126594	0.189	0.039295	1.59904e-06	0.462994	0.000342061	0.23263	8.18e-14
cg14227558	2	462075550	IKZF2	-0.13	0.409359	-0.229	0.000732129	-0.24	0.0534063	6.73452e-06	0.000767107	0.00108063	NA	NA
cg12496156	2	466757748	TNS1	0.233	0.0110168	0.152	0.0925159	0.188	0.0352438	9.44184e-08	0.220384	3.44826e-05	0.131141	1.74e-05
cg05386769	2	466773258	TNS1	0.039	0.877118	0.169	0.0394973	0.166	0.0463237	0.000326141	0.201948	0.0215952	0.154437	5.17e-07
cg14214165	2	466869182	TNS1	0.212	0.0319167	-0.029	0.948991	0.074	0.0364822	0.0413085	0.000665433	0.424337	0.174182	1.47e-08
cg24166100	2	466978343		0.214	0.0282767	0.085	0.659986	0.155	0.0390727	7.00613e-05	0.0630659	0.00681203	0.247856	1.87e-15
cg23940612	2	466990488		0.213	0.0296456	0.186	0.0156064	0.214	0.0376795	1.28418e-08	0.736896	6.56861e-06	NA	NA
cg04731861	2	467177481	ARPC2	-0.217	0.0246328	-0.025	0.958474	-0.12	0.0398747	0.00267634	0.00629047	0.093985	NA	NA
cg00634542	2	467346288	SLC11A1	0.324	2.99621e-05	0.209	0.0033921	0.308	0.0412803	8.45469e-14	0.226323	2.37681e-10	0.295958	2.96e-21
cg12001120	2	467843043	WNT10A	0.171	0.153641	0.181	0.0202898	0.222	0.0433872	3.16201e-07	0.968731	9.13898e-05	0.244986	3.15e-15
cg02805994	2	467949701	CRYBA2	0.226	0.0162047	0.022	0.964256	0.13	0.0435641	0.00294648	0.00292168	0.0998645	NA	NA
cg25520960	2	467955685		0.121	0.472825	0.177	0.0258456	0.181	0.0406926	8.24457e-06	0.4932	0.00127096	0.152998	6.95e-07
cg06753787	2	468165909	ZFAND2B	-0.231	0.0127599	-0.098	0.534712	-0.212	0.0479399	9.55941e-06	0.0700826	0.00142922	-0.193497	3.97e-10
cg05001691	2	468207880	TUBA4A	-0.215	0.0270411	0.011	0.983244	-0.101	0.0437705	0.0209773	0.00112245	0.307039	-0.134465	1.32e-05
cg14074251	2	468390817	SPEG	0.265	0.00175241	0.141	0.149021	0.227	0.0415135	4.60984e-08	0.046593	1.92495e-05	0.17087	2.66e-08
cg08274552	2	468583535	SLC4A3	0.179	0.120294	0.217	0.0019011	0.264	0.0452747	5.48211e-09	0.982956	3.13664e-06	0.193625	3.86e-10
cg10367023	2	471268991		0.204	0.0462537	-0.068	0.785695	0.094	0.0522459	0.0708095	0.000280323	0.532838	NA	NA
cg19375530	2	471277552		0.069	0.779362	0.165	0.0487532	0.181	0.048377	0.000185539	0.303958	0.0141513	0.157325	3.04e-07
cg23013850	2	473358010	FAM124B	-0.141	0.331967	-0.178	0.0240074	-0.231	0.0490682	2.63114e-06	0.549474	0.000510536	-0.199898	1.11e-10
cg25451702	2	473532688	CUL3	-0.041	0.869987	-0.174	0.0308704	-0.149	0.0487358	0.00223113	0.0141445	0.0834633	NA	NA
cg13742400	2	473731414	DOCK10	0.204	0.045542	0.09	0.616119	0.222	0.0544702	4.46008e-05	0.214251	0.00482389	NA	NA
cg09128529	2	475678227		0.093	0.651058	0.175	0.0286031	0.172	0.0417145	3.74638e-05	0.309936	0.0042301	NA	NA
cg14931062	2	475747303	IRS1	-0.022	0.932301	0.185	0.0161029	0.126	0.0402122	0.00171618	0.00772286	0.0700394	NA	NA
cg04482948	2	476282122		0.11	0.543732	0.178	0.0246434	0.163	0.0383448	2.25391e-05	0.193022	0.00282057	NA	NA
cg25996077	2	476423026		0.143	0.319101	0.165	0.0492466	0.303	0.0678719	7.8751e-06	0.509606	0.00122564	0.125836	4.45e-05
cg20924136	2	478900066	FBXO36	-0.3	0.000182778	-0.279	7.68974e-06	-0.397	0.0478152	1.07945e-16	0.684145	6.6447e-13	-0.316463	5.27e-24
cg06874144	2	479668581	CAB39	0.214	0.0284092	0.031	0.945511	0.168	0.0539477	0.0018566	0.0108461	0.0741489	NA	NA
cg01715572	2	480184767	ARMC9	-0.04	0.871951	-0.227	0.000867452	-0.217	0.0519796	3.08267e-05	0.00355977	0.00361281	-0.15594	3.74e-07
cg21124375	2	480857105		0.3	0.000185897	0.169	0.0392318	0.242	0.0375967	1.24345e-10	0.0673198	1.33316e-07	0.299728	1.04e-21
cg17186087	2	480857129		0.209	0.036925	0.172	0.0347534	0.222	0.0434811	3.47523e-07	0.0670943	9.89434e-05	0.240088	9.65e-15
cg00178928	2	481457988		0.095	0.643843	0.175	0.0296051	0.209	0.0514242	4.66551e-05	0.235664	0.00499914	0.172264	2.34e-08
cg05208178	2	482020136	INPP5D	-0.256	0.00309376	-0.138	0.167615	-0.265	0.0486581	5.14358e-08	0.143218	2.10838e-05	-0.343819	4.95e-28
cg10005565	2	483626731		-0.014	0.957029	0.172	0.0347378	0.129	0.0447892	0.00389978	0.0129986	0.119417	NA	NA
cg02638523	2	484596507	AGAP1	-0.003	0.990411	0.173	0.0320635	0.154	0.0509564	0.00249875	0.0188827	0.0897507	NA	NA
cg14070755	2	486442713	MLPH	0.166	0.182388	0.208	0.00343702	0.202	0.036621	3.50738e-08	0.566623	1.52339e-05	0.162107	1.42e-07
cg17356718	2	488265315	HDAC4	0.254	0.0034519	0.157	0.0749999	0.23	0.0415158	2.86982e-08	0.0673192	1.27438e-05	0.272705	1.48e-18
cg20298668	2	488265391	HDAC4	0.299	0.000190108	0.091	0.608804	0.204	0.0407138	5.56306e-07	0.00195445	0.000144711	0.282839	1.51e-19
cg05171197	2	488265578	HDAC4	0.24	0.00748532	0.079	0.711213	0.162	0.0410706	7.69722e-05	0.00734402	0.00730662	0.197813	1.42e-10
cg14615927	2	488293941	HDAC4	0.139	0.34557	0.21	0.00315298	0.294	0.056583	1.99522e-07	0.286049	6.33761e-05	0.146941	2.02e-06
cg23039807	2	488460626		0.168	0.16991	0.187	0.0147991	0.32	0.0622849	2.76261e-07	0.560933	8.23231e-05	0.219337	1.21e-12
cg06347943	2	488461026		0.191	0.0783222	0.204	0.0046915	0.239	0.0416871	1.01615e-08	0.938772	5.34303e-06	0.225342	4e-13
cg18476766	2	488564471		0.222	0.0196012	0.251	0.000113858	0.283	0.0410153	5.21631e-12	0.733117	9.40587e-09	0.194671	2.52e-10
cg09718582	2	488785925		0.246	0.00564965	0.243	0.000231597	0.254	0.0360519	2.03801e-12	0.776764	4.11087e-09	0.332197	3.8e-26
cg06708237	2	488895547		0.116	0.507269	0.199	0.00656325	0.182	0.0383779	2.18206e-06	0.205557	0.000436689	NA	NA
cg17782715	2	489245801		-0.211	0.0328284	0.093	0.590089	-0.046	0.0741829	0.532764	1.27204e-05	0.913261	NA	NA
cg21304158	2	489954040	SNED1	-0.133	0.386477	-0.229	0.000754518	-0.305	0.0556135	4.15056e-08	0.190394	1.75784e-05	-0.170765	3.11e-08
cg21545857	2	490727832		0.131	0.405403	0.183	0.018694	0.188	0.0405543	3.60525e-06	0.398115	0.00065932	0.142983	3.69e-06
cg14247008	2	490800317		-0.1	0.606352	-0.17	0.0376273	-0.188	0.0457416	4.01462e-05	0.383527	0.00446241	NA	NA
cg21855211	2	490820109		-0.189	0.0823982	-0.198	0.00707097	-0.213	0.0379348	2.06168e-08	0.908167	9.64715e-06	-0.15946	2.33e-07
cg08404225	3	494260167	IL5RA	0.18	0.117377	0.171	0.0349657	0.287	0.0569796	4.55938e-07	0.974631	0.000122855	0.217811	1.96e-12
cg10901633	3	495922727	ITPR1	-0.203	0.0482605	-0.128	0.242018	-0.291	0.0631569	4.03617e-06	0.359444	0.000717733	-0.235881	3.1e-14
cg02578087	3	499779627	C3orf32	0.204	0.0452466	0.028	0.951969	0.111	0.0408418	0.0066443	0.00694163	0.164576	NA	NA
cg07705835	3	501067396	IL17RC	-0.232	0.0116422	-0.109	0.421561	-0.205	0.0464205	1.005e-05	0.0289952	0.00149023	-0.182174	3.52e-09
cg07631359	3	501384940	IRAK2	0.212	0.0318174	0.11	0.404014	0.183	0.0420912	1.39477e-05	0.118112	0.00192565	0.261072	6.56e-17
cg24279744	3	501516670	ATP2B2	0.333	1.47794e-05	0.262	3.89064e-05	0.313	0.0372326	4.50976e-17	0.285272	2.92746e-13	0.316987	4.95e-24
cg23482898	3	503967340	CAND2	-0.304	0.000133769	-0.266	2.88111e-05	-0.368	0.045445	5.91522e-16	0.382397	3.15208e-12	-0.389239	1.4e-34
cg11882607	3	503967379	CAND2	-0.236	0.00954076	-0.294	1.94626e-06	-0.328	0.0421938	8.06696e-15	0.314476	3.11561e-11	-0.446587	5.01e-44
cg25157472	3	504104814	IQSEC1	-0.294	0.000272936	-0.221	0.00144454	-0.327	0.0450504	3.89538e-13	0.404191	9.52573e-10	-0.392898	3.17e-35
cg25484139	3	504116725	IQSEC1	-0.183	0.10608	-0.232	0.000573359	-0.296	0.0486436	1.16426e-09	0.376241	8.6779e-07	-0.270083	5.51e-18
cg20042798	3	504145165	IQSEC1	-0.016	0.952283	-0.167	0.0440739	-0.135	0.0431006	0.00172062	0.0465209	0.0701264	NA	NA
cg06568490	3	504634417	HDAC11	-0.136	0.368086	-0.177	0.0254776	-0.222	0.0479369	3.49387e-06	0.639505	0.000642893	-0.218859	1.36e-12
cg00816609	3	504787923	FBLN2	-0.172	0.149419	-0.196	0.00814643	-0.206	0.0382718	7.65418e-08	0.870476	2.90409e-05	-0.286908	5.41e-20
cg07624815	3	506031101	FGD5	-0.196	0.0636179	-0.182	0.0189105	-0.224	0.0412188	5.76545e-08	0.962646	2.30249e-05	-0.302883	5.23e-22
cg02930866	3	506591025	EAF1	-0.146	0.304334	-0.174	0.030411	-0.353	0.07569	3.08486e-06	0.564709	0.000582124	-0.22128	7.63e-13
cg20235075	3	518869964	EOMES	0.202	0.048487	0.097	0.547006	0.156	0.0384634	5.06972e-05	0.140138	0.00532361	NA	NA
cg19426522	3	518874470		0.207	0.0405384	-0.001	0.998826	0.097	0.0415888	0.0192454	0.00249832	0.293651	NA	NA
cg12926720	3	521756233	TGFBR2	-0.102	0.593156	-0.166	0.0476107	-0.158	0.0392536	5.47551e-05	0.372326	0.0056321	NA	NA
cg27246744	3	522855050	OSBPL10	-0.24	0.00785972	-0.152	0.093276	-0.236	0.0440146	8.28004e-08	0.138109	3.08903e-05	-0.359127	6.55e-30
cg15840985	3	523131935	ZNF860	0.092	0.658717	0.171	0.0358827	0.185	0.0448578	3.74856e-05	0.626822	0.00423123	0.18735	1.35e-09
cg17980786	3	524042097	TRIM71	0.234	0.0105696	0.172	0.0343492	0.288	0.0507673	1.42425e-08	0.29944	7.092e-06	0.16189	1.57e-07
cg16752389	3	524100145	CCR4	-0.07	0.774551	0.17	0.0381672	0.119	0.0608954	0.0513836	0.000527817	0.466803	NA	NA
cg05615150	3	526792275	ARPP-21	-0.209	0.0367502	0.022	0.963537	-0.132	0.0668301	0.0489378	0.000785167	0.457658	NA	NA
cg09866743	3	526814498	ARPP-21	-0.135	0.376383	-0.193	0.00996432	-0.188	0.0384338	9.82095e-07	0.50761	0.000230832	-0.339903	4.33e-27
cg17936572	3	526814574	ARPP-21	-0.158	0.227195	-0.22	0.00151112	-0.224	0.0398365	1.91597e-08	0.430715	9.08437e-06	-0.343348	8.57e-28
cg24868271	3	529178921	PLCD1	0.184	0.101794	0.18	0.0216198	0.205	0.0391252	1.60215e-07	0.922309	5.28174e-05	0.167924	5.69e-08
cg15681239	3	529188664	DLEC1	-0.113	0.526755	-0.173	0.0313877	-0.166	0.0389047	2.01459e-05	0.336747	0.00258541	-0.280495	2.09e-19
cg00501876	3	530301712	CSRNP1	-0.177	0.127864	-0.172	0.034261	-0.24	0.0478522	5.19135e-07	0.905315	0.000137293	-0.301675	5.72e-22
cg20042291	3	533809045	ZBTB47	0.006	0.983533	0.189	0.0127214	0.179	0.0570317	0.00169639	0.00565295	0.069464	NA	NA
cg01996116	3	533955367	HIGD1A	0.217	0.0250786	0.13	0.224728	0.19	0.0398434	1.94313e-06	0.181595	0.000399056	NA	NA
cg04008913	3	534435925	SNRK	0.089	0.675889	0.165	0.0491747	0.181	0.046472	9.63341e-05	0.348247	0.00871172	NA	NA
cg09626867	3	536161811	EXOSC7	-0.267	0.00159911	-0.081	0.693347	-0.208	0.044696	3.43567e-06	0.0142042	0.000633916	-0.231536	9.78e-14
cg02235659	3	536175040	CLEC3B	0.142	0.326674	0.207	0.00376779	0.25	0.0473619	1.30159e-07	0.76599	4.45543e-05	0.15675	3.43e-07
cg06585734	3	537146402	FYCO1	0.202	0.0500161	0.083	0.673435	0.182	0.0478255	0.000136618	0.0962054	0.0112336	0.163481	1.26e-07
cg10365562	3	537724011	LRRC2	0.192	0.074288	0.18	0.0217348	0.224	0.0421165	9.87668e-08	0.735914	3.57268e-05	0.151244	8.5e-07
cg08454125	3	537856392	TMIE	0.135	0.376383	0.174	0.0298389	0.235	0.0512405	4.63164e-06	0.721176	0.000801206	0.134281	1.19e-05
cg25374494	3	537887333		0.204	0.0455786	0.077	0.724391	0.207	0.0558117	0.000201182	0.0671623	0.0150319	NA	NA
cg04488145	3	538007917	MYL3	0.072	0.766224	0.167	0.0447562	0.254	0.0645547	8.55851e-05	0.990772	0.0079507	NA	NA
cg07805345	3	538030948	PTH1R	0.063	0.801526	0.204	0.0047391	0.207	0.0492293	2.59973e-05	0.044705	0.00316783	NA	NA
cg17579089	3	538378157	KIF9	0.082	0.713156	0.166	0.045978	0.247	0.0637683	0.000105231	0.351833	0.00932495	NA	NA
cg13052625	3	538974408	DHX30	-0.286	0.000482395	-0.145	0.127741	-0.287	0.0492185	5.81695e-09	0.0374746	3.30176e-06	-0.276399	9.41e-19
cg27405988	3	539280377		0.222	0.0197201	0.114	0.371099	0.218	0.0480272	5.47799e-06	0.109719	0.000918211	0.134005	1.38e-05
cg02979520	3	539580118	PLXNB1	-0.261	0.00234085	-0.234	0.000481532	-0.292	0.0413163	1.47959e-12	0.902818	3.07125e-09	-0.374674	3.63e-32
cg08534147	3	539580314	PLXNB1	-0.179	0.118982	-0.19	0.0118273	-0.255	0.0476299	8.76223e-08	0.78314	3.23177e-05	-0.326507	2.69e-25
cg17631451	3	539615907	TREX1	-0.114	0.519822	-0.171	0.0367951	-0.182	0.0428158	2.14674e-05	0.422204	0.002715	-0.171357	2.44e-08
cg22065514	3	539714559	COL7A1	0.221	0.0206543	0.032	0.943044	0.116	0.0368228	0.00158479	0.00714212	0.0664177	0.191825	5.39e-10
cg20031584	3	539810019	CELSR3	-0.221	0.0210223	0.023	0.962722	-0.128	0.05466	0.0190818	0.000728683	0.292223	NA	NA
cg08122899	3	540612093		0.219	0.0228996	0.15	0.104121	0.293	0.0572141	3.13744e-07	0.275223	9.0774e-05	0.163414	1.33e-07
cg24296397	3	540805056	BSN	-0.347	5.54129e-06	-0.312	2.95881e-07	-0.364	0.038665	4.52532e-21	0.845342	7.34392e-17	-0.531899	2.08e-59
cg11118235	3	541396530	GNAI2	-0.051	0.843063	-0.304	6.63601e-07	-0.334	0.0507655	4.47362e-11	0.100531	5.74534e-08	-0.42922	1.36e-40
cg12976582	3	541472104	HYAL2	0.203	0.0471717	0.11	0.404463	0.206	0.0478402	1.60722e-05	0.223014	0.00215776	0.158097	2.86e-07
cg13341668	3	541472430	HYAL2	0.213	0.0301116	0.132	0.213106	0.204	0.0425984	1.71229e-06	0.284055	0.000361521	0.130675	2.24e-05
cg23406136	3	541509900	TMEM115	0.104	0.584944	0.166	0.0475927	0.166	0.0403246	4.04682e-05	0.567767	0.00448564	NA	NA
cg13519902	3	541751600		-0.244	0.00613551	-0.19	0.0118528	-0.325	0.0528959	8.0063e-10	0.593417	6.42352e-07	-0.35873	9.34e-30
cg25773386	3	543105305	GPR62	-0.22	0.0219481	-0.177	0.0258456	-0.238	0.0427944	2.52812e-08	0.35636	1.14399e-05	-0.379519	2.98e-33
cg18328933	3	543124474	ABHD14B	-0.146	0.304353	-0.193	0.00993898	-0.212	0.0420589	4.76885e-07	0.762981	0.000127632	-0.221132	7.89e-13
cg01395047	3	543376285	TLR9	-0.16	0.214371	-0.184	0.016911	-0.23	0.0461017	6.3142e-07	0.449403	0.00016068	-0.134548	1.4e-05
cg08438690	3	543395339	PPM1M	-0.182	0.107953	-0.193	0.0100087	-0.209	0.0385171	5.62741e-08	0.992167	2.25746e-05	-0.214197	4.06e-12
cg05283597	3	543928346	ITIH1	-0.286	0.000486496	-0.257	6.13441e-05	-0.318	0.0409486	8.11568e-15	0.873519	3.11561e-11	-0.428924	4.82e-41
cg01368219	3	546115716	CACNA2D3	0.175	0.140077	0.194	0.0088175	0.196	0.0365186	8.06341e-08	0.699223	3.02824e-05	0.292539	7.93e-21
cg07563047	3	548224130	ARHGEF3	0.097	0.624414	0.18	0.0216804	0.226	0.0557871	4.99157e-05	0.100588	0.00526166	NA	NA
cg13717817	3	548293315	IL17RD	0.107	0.563923	0.173	0.0326554	0.168	0.0397379	2.28444e-05	0.439472	0.00285277	NA	NA
cg23730027	3	549159405	FLNB	-0.154	0.249026	-0.174	0.0297637	-0.18	0.0376865	1.68124e-06	0.749392	0.000356019	-0.282965	9.87e-20
cg13586051	3	549364696	DNASE1L3	-0.221	0.0207673	-0.214	0.00231239	-0.271	0.0434324	4.58641e-10	0.583337	4.0036e-07	-0.394235	2.47e-35
cg01861913	3	552714847	PTPRG	0.216	0.0263416	0.138	0.166821	0.19	0.0388118	9.63474e-07	0.246316	0.000227655	0.133382	1.35e-05
cg10447977	3	555762681	ADAMTS9	0.156	0.236225	0.201	0.00600912	0.239	0.0452332	1.25851e-07	0.711911	4.32456e-05	0.196311	2.04e-10
cg25338423	3	557187434	MAGI1	-0.064	0.798761	-0.168	0.0428826	-0.133	0.0364649	0.000271031	0.164682	0.0188406	NA	NA
cg17646820	3	557948207		0.203	0.0473084	0.061	0.828349	0.119	0.0347209	0.000578964	0.0429234	0.0327368	NA	NA
cg24757978	3	560104256		0.193	0.070551	0.18	0.0223063	0.189	0.0355625	1.01497e-07	0.619544	3.65294e-05	0.169369	4.03e-08
cg23067085	3	562280833	FOXP1	-0.223	0.0183133	-0.083	0.671809	-0.169	0.0419668	5.65057e-05	0.038913	0.00577557	NA	NA
cg22798400	3	562306078	FOXP1	0.049	0.849571	0.171	0.0355677	0.199	0.0556777	0.000355269	0.120868	0.0229368	NA	NA
cg14732969	3	588973266		0.211	0.0330353	0.163	0.0535663	0.215	0.0411704	1.68974e-07	0.330565	5.52963e-05	0.272513	1.93e-18
cg07390647	3	589884194	ST3GAL6	-0.21	0.0345802	-0.088	0.630191	-0.164	0.0412985	7.05845e-05	0.0771466	0.00685356	-0.13506	8.95e-06
cg12656272	3	591759294	GPR128	-0.142	0.325356	-0.169	0.0392382	-0.191	0.0418553	5.13432e-06	0.65163	0.000873733	-0.241488	7.56e-15
cg24647428	3	592220365		0.212	0.0313447	0.213	0.00246761	0.237	0.0387106	9.09222e-10	0.753626	7.10322e-07	0.256301	1.72e-16
cg06648780	3	596564925	ALCAM	0.156	0.234861	0.176	0.0276736	0.316	0.0675784	3.02027e-06	0.192006	0.000573269	NA	NA
cg24364668	3	603790593	CCDC80	0.131	0.402312	0.182	0.0199988	0.169	0.0364136	3.24807e-06	0.548	0.000605876	0.189763	7.87e-10
cg12113356	3	603790599	CCDC80	0.095	0.637499	0.178	0.0240074	0.151	0.0361983	2.89219e-05	0.269903	0.00343738	0.174295	1.59e-08
cg13287247	3	603790639	CCDC80	0.119	0.484592	0.186	0.014992	0.207	0.0447642	3.7042e-06	0.489576	0.000671873	0.157793	2.96e-07
cg16198723	3	603790662	CCDC80	0.178	0.123666	0.207	0.0037995	0.227	0.0402744	1.69087e-08	0.848663	8.12496e-06	0.170222	3.33e-08
cg02905245	3	603790757	CCDC80	0.119	0.486433	0.166	0.0478085	0.168	0.0393034	1.99578e-05	0.721785	0.00256866	NA	NA
cg05401364	3	604398234	BOC	0.149	0.282291	0.189	0.0128224	0.283	0.0566915	6.07359e-07	0.693925	0.000155667	NA	NA
cg21589273	3	604847557	KIAA2018	-0.102	0.594184	-0.177	0.0261537	-0.158	0.0371473	2.1995e-05	0.353182	0.00276799	-0.151143	9.71e-07
cg03556243	3	605774884	ZBTB20	0.103	0.590942	0.18	0.021618	0.21	0.0497955	2.49541e-05	0.18442	0.00306582	NA	NA
cg22513455	3	610386949	B4GALT4	-0.104	0.580004	-0.228	0.000808668	-0.346	0.0690573	5.48614e-07	0.0419852	0.000143285	-0.161068	1.73e-07
cg11261958	3	610389644	B4GALT4	-0.183	0.103865	-0.227	0.000851634	-0.267	0.0441094	1.42784e-09	0.642842	1.03403e-06	-0.246141	2.91e-15
cg04602284	3	610853388	C3orf15	0.203	0.0476411	-0.037	0.928477	0.069	0.0379308	0.0676803	0.000725307	0.523241	NA	NA
cg12328660	3	611327233	GPR156	0.362	1.78753e-06	0.108	0.426878	0.278	0.0447931	5.31296e-10	0.000517869	4.54885e-07	NA	NA
cg15066489	3	613044501	SLC15A2	0.138	0.358301	0.172	0.0329968	0.264	0.0579138	4.97466e-06	0.658431	0.000852249	NA	NA
cg08463485	3	613172032	ILDR1	0.214	0.0282634	0.052	0.873104	0.13	0.0381351	0.000665773	0.019008	0.0362073	NA	NA
cg05657709	3	613173601	ILDR1	0.265	0.00184071	0.083	0.67526	0.198	0.0428241	3.83233e-06	0.0145829	0.000689987	0.217858	2.27e-12
cg01948202	3	613831579	PARP14	-0.025	0.921381	-0.165	0.0489901	-0.119	0.0382027	0.00182335	0.0486359	0.0731691	NA	NA
cg02306995	3	614066154	SEMA5B	0.002	0.995563	-0.185	0.0163336	-0.148	0.0435662	0.000666735	0.0233022	0.036219	-0.337749	3.3e-27
cg07638500	3	614802525	MYLK	0.252	0.00386527	0.273	1.41501e-05	0.294	0.0385504	2.6182e-14	0.607062	8.90254e-11	0.444917	1.68e-43
cg07349815	3	615182374		0.171	0.158683	0.239	0.000324946	0.274	0.0444968	7.36811e-10	0.886667	6.00597e-07	0.191361	6.76e-10
cg11591485	3	616270748	SLC12A8	0.251	0.00401619	0.199	0.00664958	0.245	0.0387763	2.61396e-10	0.304304	2.48868e-07	0.209025	1.35e-11
cg22919728	3	617673599	CHST13	-0.226	0.0159582	-0.142	0.146365	-0.192	0.0376148	3.46286e-07	0.240884	9.86699e-05	-0.123188	6.25e-05
cg20899625	3	618152240	PLXNA1	0.08	0.724238	0.189	0.012711	0.164	0.0383003	1.947e-05	0.224449	0.00251678	NA	NA
cg13641317	3	618686661		-0.323	3.08421e-05	-0.344	8.5568e-09	-0.347	0.0358514	4.02707e-22	0.656863	7.98763e-18	-0.332735	4.86e-26
cg04155862	3	618972281	MGLL	-0.213	0.0296456	-0.078	0.714711	-0.189	0.0483271	9.04276e-05	0.0708374	0.00829563	-0.217285	2.25e-12
cg14881178	3	620144260	KIAA1257	-0.063	0.803491	0.167	0.0454169	0.08	0.0390659	0.0403804	0.0010329	0.419876	NA	NA
cg25197194	3	620189896	CCDC48	-0.189	0.0855673	-0.222	0.00135574	-0.233	0.0388922	1.95396e-09	0.671723	1.34155e-06	-0.358694	8.67e-30
cg06804344	3	620209808	GP9	0.209	0.0356756	0.166	0.0460043	0.248	0.0472852	1.61537e-07	0.287686	5.32041e-05	0.30217	4.1e-22
cg16098726	3	620209847	GP9	0.185	0.0972233	0.222	0.00131863	0.299	0.0502442	2.76247e-09	0.472245	1.76436e-06	0.228969	2e-13
cg00534318	3	620463935		-0.024	0.924909	-0.25	0.000115469	-0.172	0.0374385	4.61826e-06	0.00162345	0.000799634	-0.243677	3.61e-15
cg18070470	3	622045121	ATP2C1	-0.061	0.808108	-0.192	0.0107817	-0.152	0.0376758	5.41403e-05	0.0842583	0.00558335	-0.153575	5.75e-07
cg19529551	3	625046349	RAB6B	0.223	0.0185145	0.053	0.871868	0.125	0.0355163	0.000419871	0.0146938	0.025911	NA	NA
cg19793598	3	625046705	RAB6B	0.234	0.0105131	0.16	0.0630797	0.21	0.0383301	4.3441e-08	0.243749	1.83112e-05	0.211337	7.97e-12
cg19211880	3	625519467	AMOTL2	0.113	0.52513	0.167	0.0437991	0.191	0.0455058	2.6898e-05	0.486484	0.00325536	0.143599	3.04e-06
cg09856367	3	625555618		0.159	0.223571	0.186	0.0149049	0.204	0.0402267	4.13255e-07	0.942875	0.000113933	0.224557	4.04e-13
cg07437373	3	625556924		0.227	0.0151315	0.079	0.713938	0.154	0.0381436	5.28174e-05	0.0364821	0.00548016	NA	NA
cg18358061	3	625557808		0.205	0.0435442	0.19	0.0121051	0.31	0.0548532	1.60372e-08	0.703472	7.80068e-06	0.165375	7.74e-08
cg14775286	3	629264604	DZIP1L	0.218	0.0235954	0.11	0.406411	0.21	0.0484579	1.40175e-05	0.065742	0.00193221	0.143793	2.87e-06
cg01532749	3	629516279	MRAS	0.066	0.791209	0.184	0.0169013	0.215	0.0555343	0.000111567	0.0746973	0.00971757	NA	NA
cg08360599	3	632518371	ZBTB38	0.204	0.0460191	0.129	0.234748	0.17	0.0375238	6.04229e-06	0.168023	0.000988917	0.154871	4.71e-07
cg00154357	3	638543445	ZIC4	0.256	0.0032171	-0.047	0.893637	0.089	0.0397436	0.0259252	1.73311e-05	0.340946	NA	NA
cg10148280	3	640278915	HPS3	-0.223	0.0186676	-0.156	0.0769147	-0.231	0.0434943	1.11623e-07	0.374593	3.93022e-05	-0.158652	3.03e-07
cg19483007	3	640759816	WWTR1	0.26	0.00236037	0.254	8.19766e-05	0.283	0.0382462	1.50157e-13	0.551287	4.01002e-10	0.300581	6.57e-22
cg14557185	3	640806928	WWTR1	0.216	0.0263931	0.154	0.0832601	0.19	0.0368262	2.53548e-07	0.304506	7.71067e-05	0.22209	7.85e-13
cg15034393	3	644288936		-0.269	0.00143925	-0.106	0.445678	-0.273	0.0535521	3.59836e-07	0.0360985	0.000101639	-0.169863	3.88e-08
cg04348643	3	645005046		0.177	0.129787	0.172	0.0335013	0.239	0.0476624	5.14281e-07	0.946586	0.000136515	0.175784	1.18e-08
cg18772838	3	646532472		0.158	0.227195	0.191	0.0109121	0.244	0.0473824	2.71465e-07	0.858425	8.13773e-05	0.22213	8.48e-13
cg18623216	3	646854133	PLCH1	-0.454	2.15874e-10	-0.282	5.71056e-06	-0.439	0.0427594	1.06014e-24	0.0426117	3.68614e-20	-0.534038	2.93e-60
cg11932158	3	646854292	PLCH1	-0.419	5.65236e-09	-0.335	1.88743e-08	-0.426	0.0400672	1.97458e-26	0.16719	1.00711e-21	-0.531236	8.57e-60
cg01747263	3	647826191	TIPARP	-0.136	0.368911	-0.21	0.00314777	-0.204	0.0395233	2.29267e-07	0.295935	7.13019e-05	NA	NA
cg16974893	3	648231677		0.163	0.196333	0.17	0.038005	0.181	0.0375773	1.42328e-06	0.862408	0.000311367	0.121718	7.56e-05
cg03281561	3	651374346	LOC401097	0.164	0.193045	0.179	0.0237186	0.183	0.0368478	6.37099e-07	0.876304	0.000161894	0.282901	1.23e-19
cg13036381	3	651374660	LOC401097	0.237	0.00900658	0.217	0.00184818	0.247	0.0381215	8.64211e-11	0.577398	9.72287e-08	0.323835	7.33e-25
cg07553761	3	651600141	TRIM59	0.213	0.0301116	0.058	0.845427	0.136	0.038154	0.0003679	0.0342356	0.0235479	NA	NA
cg16529676	3	660902165		0.107	0.567446	0.175	0.0290183	0.327	0.0779562	2.75118e-05	0.254122	0.00332064	NA	NA
cg12670756	3	661372336	PRKCI	0.06	0.811535	0.17	0.0377942	0.181	0.0469641	0.000114105	0.467109	0.00987602	NA	NA
cg01289541	3	661714221	SLC7A14	0.206	0.0428491	0.199	0.00669205	0.222	0.0381401	6.27104e-09	0.813014	3.5093e-06	0.229654	1.61e-13
cg10799327	3	661917003		0.164	0.193177	0.197	0.00733918	0.257	0.0487167	1.30065e-07	0.53911	4.45543e-05	0.164472	8.2e-08
cg23513600	3	662603564	TNIK	0.229	0.0140194	0.191	0.0110162	0.232	0.0393132	3.85085e-09	0.284002	2.31848e-06	0.240698	8.08e-15
cg25465483	3	669865096	KCNMB2	0.156	0.241127	0.173	0.0320288	0.245	0.0512975	1.7841e-06	0.738561	0.00037381	NA	NA
cg07587475	3	670480526	ZNF639	0.016	0.951712	0.193	0.00941769	0.17	0.0496645	0.00062618	0.00945737	0.0346338	NA	NA
cg17795252	3	672760173	SOX2OT	0.047	0.853083	0.22	0.0014888	0.212	0.0476086	8.27071e-06	0.0314808	0.00127444	NA	NA
cg19258425	3	672860444	SOX2OT	0.202	0.0495776	-0.008	0.989325	0.083	0.0360527	0.0220888	0.00312011	0.31525	NA	NA
cg18148179	3	672860462	SOX2OT	0.213	0.0303045	-0.029	0.948048	0.077	0.0375646	0.0392746	0.000631808	0.415053	NA	NA
cg02650401	3	672873665	SOX2OT	0.228	0.0147861	0.025	0.958164	0.111	0.0373296	0.00286772	0.00244277	0.0980701	NA	NA
cg15580355	3	674436023	MCF2L2	-0.151	0.269709	-0.181	0.0211841	-0.188	0.0385589	1.11712e-06	0.874564	0.000255913	-0.223933	3.7e-13
cg18196900	3	674972858	MAP6D1	0.144	0.317447	0.168	0.0427646	0.212	0.046314	4.94618e-06	0.959344	0.000848184	NA	NA
cg13607248	3	675306720	DVL3	-0.164	0.190946	-0.231	0.000619365	-0.227	0.0384951	3.79594e-09	0.392343	2.29315e-06	-0.325867	3.7e-25
cg22921096	3	675488717	FAM131A	0.242	0.00703308	0.027	0.95411	0.122	0.0360503	0.000737151	0.00281701	0.0388346	NA	NA
cg10585661	3	675488782	FAM131A	0.219	0.0233911	-0.001	0.999392	0.09	0.0355766	0.0118424	0.00156626	0.227817	NA	NA
cg07272305	3	675663673		0.203	0.0468066	-0.015	0.976952	0.071	0.0386187	0.0669192	0.000963578	0.521192	NA	NA
cg27257822	3	675725044	EPHB3	0.141	0.331618	0.271	1.63588e-05	0.278	0.0442577	3.54349e-10	0.0574881	3.19475e-07	0.206126	2.63e-11
cg21944224	3	675733375		0.072	0.76697	0.201	0.00574332	0.168	0.0386581	1.3258e-05	0.106698	0.00184469	NA	NA
cg04411893	3	676732873		-0.273	0.0011738	-0.267	2.54649e-05	-0.42	0.0540666	8.30904e-15	0.802471	3.1559e-11	-0.506167	4.52e-55
cg19975917	3	679664069	LPP	0.056	0.82715	0.183	0.0176911	0.185	0.0495444	0.000189475	0.0566323	0.0143596	NA	NA
cg01526748	3	683363089	FGF12	0.154	0.249022	0.167	0.044812	0.195	0.0418119	3.05747e-06	0.940811	0.000578483	0.251194	7.42e-16
cg07276534	3	684966743		0.176	0.131247	0.213	0.00245355	0.234	0.0409504	1.11746e-08	0.611572	5.79045e-06	0.204342	2.78e-11
cg22891595	3	685002419		0.219	0.0227562	0.188	0.0137897	0.283	0.0489894	8.04893e-09	0.515402	4.35407e-06	0.22766	1.89e-13
cg03284879	3	685326661		0.23	0.0128453	0.241	0.000281114	0.291	0.0426946	8.93825e-12	0.920684	1.50528e-08	0.170975	3.05e-08
cg11324650	3	685446908		0.246	0.00564965	0.143	0.141382	0.206	0.0388711	1.16711e-07	0.113669	4.06526e-05	NA	NA
cg08991643	3	685447091		0.166	0.184713	0.186	0.0149049	0.197	0.0382987	2.73312e-07	0.987141	8.1725e-05	0.147465	1.56e-06
cg12155036	3	685447334		0.221	0.0204356	0.209	0.00324627	0.243	0.0395774	7.73299e-10	0.54054	6.26051e-07	0.202855	5.72e-11
cg13335054	3	685463140	LOC100131551	-0.282	0.000602864	-0.169	0.0398455	-0.271	0.0434011	4.03664e-10	0.141623	3.59399e-07	-0.343656	1.49e-27
cg24144853	3	685687593		-0.339	1.00391e-05	-0.138	0.169929	-0.304	0.0467775	7.77275e-11	0.0125178	8.89449e-08	-0.433911	1.39e-41
cg19760965	3	686298066	C3orf21	-0.213	0.0307085	-0.036	0.931686	-0.118	0.0383827	0.00218072	0.00974079	0.0823366	-0.262772	3.59e-17
cg18513344	3	686954379	MUC4	-0.202	0.0500066	-0.111	0.397708	-0.168	0.038911	1.63271e-05	0.236615	0.00218486	-0.3052	2.08e-22
cg21642245	3	687046428	TNK2	-0.001	0.996044	-0.175	0.0290893	-0.126	0.0415782	0.00252248	0.0154341	0.0903516	NA	NA
cg10843276	4	690178419	PCGF3	-0.229	0.014073	-0.166	0.0473057	-0.347	0.0622563	2.47092e-08	0.562399	1.12524e-05	-0.328512	1.6e-25
cg09447786	4	691037873		0.224	0.0179682	0.119	0.321469	0.171	0.0368003	3.39603e-06	0.114105	0.000628551	0.276223	1.63e-18
cg08745334	4	691197853		-0.199	0.0558074	-0.18	0.0220918	-0.231	0.0428963	6.91823e-08	0.571032	2.65877e-05	-0.350267	1.42e-28
cg07360076	4	691238423	FGFR3	0.219	0.0227925	0.093	0.589799	0.181	0.0445096	4.73859e-05	0.0438292	0.00505167	NA	NA
cg21121843	4	692647766	HTT	-0.203	0.0471717	-0.181	0.0208018	-0.24	0.0438905	4.65813e-08	0.586544	1.94058e-05	-0.200716	8.04e-11
cg20038070	4	693926610	STX18	0.12	0.482227	0.199	0.00653856	0.212	0.0438487	1.27227e-06	0.349609	0.000283365	0.140814	4.17e-06
cg10239319	4	695517440	JAKMIP1	-0.261	0.00223799	-0.21	0.00314777	-0.277	0.0416837	2.81156e-11	0.449442	3.9676e-08	-0.310972	4.19e-23
cg03504160	4	696102978		0.063	0.803566	0.175	0.0295562	0.154	0.0408007	0.000152953	0.162978	0.0122605	NA	NA
cg19734190	4	696437340	TBC1D14	-0.209	0.036387	-0.088	0.637458	-0.187	0.0473423	7.56607e-05	0.0808991	0.00720729	-0.202995	4.89e-11
cg09390241	4	697617932		-0.225	0.0172033	-0.137	0.173002	-0.267	0.0534605	5.92377e-07	0.206537	0.000152814	-0.170384	3.73e-08
cg07816074	4	697645344	SH3TC1	-0.166	0.182394	-0.194	0.00891937	-0.195	0.0369964	1.395e-07	0.659178	4.72089e-05	-0.336595	8.37e-27
cg11036672	4	697920219	C4orf23	0.254	0.00346018	0.138	0.1692	0.22	0.0417627	1.38814e-07	0.0548566	4.7031e-05	0.206144	2.25e-11
cg04077085	4	699381561	SLC2A9	0.22	0.0218598	0.168	0.0424722	0.453	0.0821966	3.58983e-08	0.913538	1.55353e-05	NA	NA
cg08250081	4	699569217		-0.287	0.000436736	-0.21	0.0030161	-0.289	0.0412926	2.50821e-12	0.346145	4.975e-09	-0.349061	1.94e-28
cg16214053	4	699906736		0.099	0.617455	0.199	0.00670673	0.173	0.0374789	3.97635e-06	0.242097	0.000708415	NA	NA
cg15489693	4	699941924	CLNK	0.206	0.0412042	0.162	0.0586987	0.251	0.0486703	2.55565e-07	0.367916	7.75375e-05	0.22813	1.65e-13
cg07661848	4	703099904		0.203	0.0466463	0.019	0.970324	0.101	0.0367785	0.00609271	0.00909933	0.156595	NA	NA
cg04332373	4	705223530	CD38	-0.23	0.0128422	-0.17	0.0386664	-0.218	0.0390806	2.59527e-08	0.259696	1.16698e-05	-0.253796	3.06e-16
cg04811945	4	705223597	CD38	-0.242	0.0069762	-0.27	1.89015e-05	-0.282	0.0377614	8.93553e-14	0.828178	2.49236e-10	-0.310366	3.64e-23
cg09565002	4	705383777	FGFBP1	0.252	0.00386527	0.212	0.00264667	0.242	0.0367523	4.51563e-11	0.521636	5.7785e-08	0.152767	7.5e-07
cg13726191	4	705383921	FGFBP1	0.149	0.27807	0.181	0.0202214	0.177	0.0364164	1.19343e-06	0.697557	0.000269165	NA	NA
cg00800679	4	705383946	FGFBP1	0.129	0.420278	0.216	0.00206199	0.213	0.0409551	2.07419e-07	0.219894	6.55927e-05	NA	NA
cg12073319	4	705408913	FGFBP2	-0.292	0.000315212	-0.18	0.0213192	-0.257	0.0391974	5.58551e-11	0.143504	6.90028e-08	-0.34326	7.88e-28
cg12723011	4	705408990	FGFBP2	-0.205	0.0447576	-0.229	0.000738472	-0.235	0.0371018	2.58294e-10	0.720473	2.46572e-07	-0.312671	3.68e-23
cg10847094	4	705409272	FGFBP2	-0.213	0.0304908	-0.19	0.0122895	-0.319	0.0557684	1.04968e-08	0.559378	5.49507e-06	-0.271742	3.17e-18
cg22867816	4	705525093	PROM1	-0.237	0.00909299	-0.05	0.883976	-0.194	0.0524793	0.000215377	0.00931989	0.0158156	-0.264467	2.51e-17
cg07656173	4	705529911	PROM1	-0.228	0.0150035	-0.091	0.607683	-0.163	0.0378596	1.65331e-05	0.0737476	0.00220664	-0.252152	5e-16
cg13117948	4	705529939	PROM1	-0.253	0.00360073	-0.088	0.638297	-0.177	0.0385844	4.43654e-06	0.0310778	0.000772666	-0.171221	2.78e-08
cg26134619	4	706769317		0.087	0.686305	0.172	0.0335111	0.175	0.0447272	9.28086e-05	0.173331	0.00847013	NA	NA
cg23291039	4	715252790	SEL1L3	0.142	0.326225	0.261	4.53894e-05	0.3	0.0487693	7.2389e-10	0.133244	5.91771e-07	0.30982	2.98e-23
cg14326416	4	715336831		0.068	0.781529	0.184	0.0165846	0.16	0.0400567	6.55841e-05	0.126255	0.00647905	NA	NA
cg01157871	4	715433871		0.21	0.0342139	0.085	0.660022	0.141	0.0356306	7.14911e-05	0.090007	0.00691902	NA	NA
cg22518157	4	725654612	ARAP2	-0.172	0.150297	-0.199	0.00670244	-0.248	0.0456928	5.88958e-08	0.792549	2.33898e-05	-0.235408	3.19e-14
cg07941983	4	725689027	ARAP2	-0.082	0.715206	-0.196	0.0078532	-0.166	0.0385914	1.75988e-05	0.0986485	0.00232025	-0.211603	7.84e-12
cg04384626	4	731326074		0.212	0.0310387	0.028	0.952444	0.111	0.0374466	0.00305737	0.00809419	0.102302	NA	NA
cg16872898	4	732903262		0.02	0.939718	0.178	0.02502	0.164	0.0482998	0.000687448	0.0434398	0.0369635	NA	NA
cg12357606	4	737162874	CORIN	0.164	0.191464	0.167	0.0457957	0.327	0.0685815	1.83701e-06	0.787959	0.000382427	NA	NA
cg08405119	4	742308343	RASL11B	0.205	0.0447534	0.077	0.726545	0.141	0.0374341	0.000168388	0.0800117	0.0131724	NA	NA
cg11366178	4	743037081	LNX1	0.22	0.0219481	0.055	0.860228	0.131	0.0368514	0.000363101	0.0211571	0.0233328	NA	NA
cg26258437	4	746232751		0.128	0.426894	0.216	0.00207554	0.282	0.0547808	2.57141e-07	0.179916	7.79336e-05	0.136129	9.08e-06
cg11939399	4	746352645	REST	0.229	0.0141561	0.096	0.548679	0.154	0.0353061	1.31955e-05	0.0625307	0.00183958	0.190154	7.64e-10
cg25313468	4	746352653	REST	0.215	0.0270411	0.09	0.612214	0.154	0.038343	6.23959e-05	0.0499039	0.00623483	0.178841	6.7e-09
cg01804429	4	757795870	YTHDC1	0.086	0.693139	0.167	0.0459063	0.148	0.0378049	8.86292e-05	0.382712	0.00817438	NA	NA
cg15264404	4	761483635	NPFFR2	-0.098	0.623696	0.166	0.0469548	0.087	0.043424	0.0454085	0.0003514	0.442699	NA	NA
cg08528970	4	765160906		-0.252	0.00389502	-0.158	0.0698159	-0.244	0.0429755	1.29381e-08	0.203425	6.59892e-06	-0.283989	7.34e-20
cg14724265	4	765348019	PPEF2	0.078	0.735697	0.178	0.0249892	0.164	0.0418804	8.84814e-05	0.13745	0.00816496	NA	NA
cg18651932	4	765751332	STBD1	-0.118	0.491191	-0.189	0.0125811	-0.21	0.045481	4.03838e-06	0.298374	0.000717733	-0.275396	1.44e-18
cg14160968	4	766247415		0.103	0.590367	0.201	0.00578983	0.212	0.0452046	2.61693e-06	0.246435	0.000508609	NA	NA
cg00937681	4	766247662		0.139	0.346867	0.189	0.0125153	0.206	0.042047	9.92081e-07	0.623169	0.000232398	NA	NA
cg02876925	4	766393948	45180	0.219	0.0226474	0.076	0.733834	0.149	0.0393296	0.000152803	0.0263478	0.0122541	0.168977	5.08e-08
cg21542842	4	766423800	45180	-0.159	0.21901	-0.188	0.0133883	-0.215	0.0421439	3.55477e-07	0.755746	0.000100806	-0.302717	3.33e-22
cg14905320	4	767863453	FRAS1	0.26	0.0024042	0.286	3.89982e-06	0.35	0.0440591	1.91243e-15	0.711018	8.53485e-12	0.238144	1.78e-14
cg02255004	4	769273017	GDEP	0.287	0.00044983	0.226	0.000937778	0.33	0.0460308	7.74608e-13	0.170101	1.72848e-09	0.227796	2.13e-13
cg15555527	4	769410338	ANTXR2	0.17	0.160781	0.186	0.014992	0.205	0.03951	2.18499e-07	0.826226	6.85501e-05	0.137834	7.42e-06
cg18954401	4	769649124	PRDM8	-0.178	0.125399	-0.174	0.0299501	-0.215	0.042491	4.17815e-07	0.797995	0.000115087	-0.305545	1.98e-22
cg12635937	4	769709282		0.22	0.0219481	0.117	0.340921	0.165	0.0357627	4.22935e-06	0.147766	0.000745675	NA	NA
cg13521077	4	769784775	C4orf22	0.078	0.738423	0.177	0.0258832	0.184	0.045808	5.75978e-05	0.265049	0.00584868	0.158735	2.72e-07
cg16425726	4	772204503	SCD5	0.205	0.0435442	0.168	0.0434163	0.19	0.0360737	1.41059e-07	0.501692	4.75562e-05	0.133672	1.38e-05
cg13497089	4	772242764	SCD5	0.212	0.0319382	0.222	0.0012873	0.231	0.0366613	3.2175e-10	0.91285	2.95304e-07	0.283153	9.35e-20
cg26245086	4	776385316	AFF1	0.031	0.903072	-0.196	0.00771641	-0.119	0.0395227	0.00267871	0.00139339	0.094011	-0.150474	9.08e-07
cg13375984	4	777969634	PIGY	-0.083	0.707535	-0.172	0.0344906	-0.17	0.0437708	0.000107599	0.175298	0.00946685	-0.122781	7.01e-05
cg15633390	4	788375571	EIF4E	-0.091	0.664382	-0.185	0.0159445	-0.163	0.0384549	2.30309e-05	0.188186	0.00287305	NA	NA
cg21614638	4	789262175	DAPP1	-0.177	0.128573	-0.165	0.0498378	-0.257	0.0524928	9.50463e-07	0.902335	0.000225027	-0.207242	2.3e-11
cg26396815	4	791402486	BANK1	0.163	0.199104	0.179	0.0232246	0.353	0.0726187	1.18192e-06	0.284762	0.000267753	NA	NA
cg14579898	4	791703407	SLC39A8	0.084	0.701966	0.183	0.0179238	0.198	0.047179	2.83613e-05	0.239523	0.0033854	NA	NA
cg10492511	4	797377844	CYP2U1	-0.093	0.652864	-0.172	0.0336927	-0.147	0.0364979	5.50364e-05	0.268681	0.0056529	-0.264825	1.38e-17
cg22778014	4	798336340	COL25A1	0.079	0.729665	0.236	0.00041659	0.25	0.0497585	5.15813e-07	0.0401334	0.000136718	0.126151	4.05e-05
cg13736376	4	800063646	PITX2	0.202	0.0489967	0.017	0.972869	0.099	0.0361325	0.00591109	0.0104552	0.15372	NA	NA
cg18378811	4	803424405	ARSJ	0.084	0.706463	0.179	0.0228863	0.167	0.0414127	5.7277e-05	0.162803	0.00583103	0.234913	3.1e-14
cg12214451	4	803424530	ARSJ	0.167	0.178276	0.195	0.00825886	0.193	0.0363093	1.13902e-07	0.724275	3.99472e-05	0.283282	1.01e-19
cg24683623	4	812271803	FGF2	0.217	0.0252833	0.2	0.00610414	0.224	0.0377187	2.92986e-09	0.47293	1.85468e-06	0.262317	2.84e-17
cg21550024	4	812271889	FGF2	0.213	0.0307085	0.135	0.186216	0.183	0.0378768	1.3978e-06	0.286152	0.000307488	0.123695	5.62e-05
cg11327857	4	812271914	FGF2	0.204	0.0450564	0.217	0.00184818	0.236	0.0386156	9.56782e-10	0.85481	7.39387e-07	0.21615	2.53e-12
cg15128226	4	812272028	FGF2	0.226	0.0165352	0.112	0.390682	0.173	0.0380852	5.55712e-06	0.0886643	0.000928424	0.129005	2.64e-05
cg24124145	4	828460469	CCRN4L	-0.211	0.0324053	-0.095	0.564078	-0.264	0.0617548	1.92865e-05	0.227588	0.00249756	-0.16717	5.17e-08
cg24475272	4	828956970	SETD7	0.085	0.700679	0.173	0.0318387	0.202	0.0516537	8.88372e-05	0.181796	0.00818933	NA	NA
cg19478223	4	829788959	SCOC	-0.182	0.107643	-0.19	0.0123463	-0.24	0.0446835	7.67491e-08	0.806708	2.90887e-05	-0.286819	5.22e-20
cg06067425	4	829943161		0.248	0.00485348	0.149	0.108117	0.223	0.0419942	1.1332e-07	0.0516475	3.98212e-05	0.217007	1.97e-12
cg03476007	4	832293085	INPP4B	-0.172	0.150189	-0.172	0.0343391	-0.18	0.0362453	7.06345e-07	0.908407	0.0001766	-0.13501	1.08e-05
cg04425005	4	835307612	ZNF827	0.042	0.867172	0.18	0.0219616	0.233	0.0676526	0.000587799	0.0311998	0.0331428	NA	NA
cg19116959	4	835365831	ZNF827	-0.231	0.0127214	-0.042	0.914437	-0.154	0.0435358	0.0004155	0.0101796	0.0257097	-0.174786	1.39e-08
cg08167110	4	841067879	FAM160A1	0.04	0.873732	0.178	0.024192	0.139	0.0393167	0.000418022	0.0558189	0.0258388	NA	NA
cg19668476	4	842030626		0.285	0.000513733	0.124	0.2732	0.28	0.0538185	1.90153e-07	0.00425994	6.10519e-05	0.176154	1.4e-08
cg22471112	4	842649812	TRIM2	0.191	0.0779564	0.177	0.0258456	0.239	0.0453716	1.43381e-07	0.718838	4.82022e-05	0.155368	4.1e-07
cg23820816	4	842649953	TRIM2	0.253	0.00373864	0.195	0.00859983	0.267	0.0423854	2.87863e-10	0.40047	2.69044e-07	0.15256	6.99e-07
cg02832697	4	842650840	TRIM2	0.286	0.000481998	0.116	0.351578	0.23	0.0427816	7.69511e-08	0.0173565	2.91343e-05	0.13801	7.09e-06
cg11043571	4	854825435	CPE	0.228	0.0145217	0.185	0.0158099	0.221	0.0378033	4.73187e-09	0.546777	2.80167e-06	0.179327	6.34e-09
cg01708636	4	854825444	CPE	0.173	0.14655	0.179	0.0232049	0.214	0.0420207	3.52389e-07	0.96471	0.000100046	0.233938	5.3e-14
cg13573928	4	858278894	PALLD	0.203	0.0480629	0.053	0.870728	0.131	0.0396832	0.000921713	0.0348531	0.0455785	NA	NA
cg21401642	4	862945474		0.145	0.307676	0.165	0.0487361	0.177	0.0390851	5.63196e-06	0.983219	0.000937418	0.122187	6.95e-05
cg00739066	4	872519995		0.081	0.723185	0.176	0.0279827	0.158	0.0405892	9.56968e-05	0.146756	0.00867386	0.120613	8.37e-05
cg24123198	4	872542389		0.24	0.00784402	0.136	0.180763	0.185	0.0357853	2.40284e-07	0.154219	7.37642e-05	NA	NA
cg01278041	4	872542885	C4orf38	0.228	0.0143391	0.051	0.880004	0.128	0.0363061	0.000440252	0.00929998	0.0267361	NA	NA
cg11931626	4	873203890		0.236	0.00956406	0.153	0.0894104	0.21	0.0389194	7.19086e-08	0.214187	2.74875e-05	0.191051	6.35e-10
cg03529261	4	873733999		-0.225	0.0173947	-0.177	0.0258456	-0.271	0.047663	1.36496e-08	0.545784	6.90267e-06	-0.277419	6.05e-19
cg18518916	4	873980482		-0.193	0.0709595	-0.209	0.00331985	-0.271	0.0463764	5.12521e-09	0.912714	2.98019e-06	-0.286964	4.34e-20
cg06277849	4	874841031	ANKRD37	-0.211	0.0336389	-0.114	0.36929	-0.162	0.0364392	8.28178e-06	0.195297	0.00127558	-0.131681	1.99e-05
cg14827929	4	875526974	TLR3	0.14	0.343845	0.19	0.0122964	0.199	0.0405394	9.66008e-07	0.591564	0.000227801	0.191494	5.93e-10
cg16762735	4	877441171	ZFP42	0.203	0.0481025	0.034	0.936208	0.104	0.0349419	0.00279877	0.0171482	0.0965446	NA	NA
cg04021706	5	880049714	AHRR	0.217	0.0256287	-0.024	0.959786	0.104	0.0505761	0.0401426	0.000499681	0.418705	NA	NA
cg01181940	5	880138867	SLC9A3	-0.147	0.293468	-0.188	0.0138822	-0.178	0.0360673	8.34936e-07	0.545529	0.000202098	-0.150525	1.14e-06
cg13992911	5	880663455		-0.222	0.0201514	-0.205	0.00442174	-0.258	0.0422993	1.03346e-09	0.783299	7.81988e-07	-0.29722	1.6e-21
cg22185977	5	881178084	LPCAT1	0.211	0.0325176	0.147	0.118945	0.24	0.0473956	4.26625e-07	0.621761	0.000116626	0.122398	6.89e-05
cg19452011	5	884799461	ADAMTS16	-0.024	0.925086	-0.17	0.0371445	-0.113	0.0357898	0.00156305	0.0356721	0.0659088	NA	NA
cg26377880	5	887511440	C5orf49	-0.016	0.950837	0.182	0.0196112	0.114	0.0376492	0.00253535	0.00736568	0.0906615	NA	NA
cg13001963	5	890127927		-0.124	0.44853	-0.168	0.0427807	-0.163	0.0375069	1.47033e-05	0.573631	0.00200871	-0.218516	1.41e-12
cg01809941	5	894241361	FAM105A	0.037	0.882455	0.171	0.0361298	0.125	0.0366141	0.000651125	0.0760092	0.0356259	0.148626	1.41e-06
cg14779520	5	894356211	FAM105B	-0.024	0.923913	0.165	0.0496839	0.146	0.0538944	0.00666167	0.0128842	0.164853	NA	NA
cg03700131	5	912103503	ZFR	-0.156	0.240457	-0.183	0.0179715	-0.207	0.0418002	7.10116e-07	0.700775	0.000177294	-0.120424	8.22e-05
cg11275487	5	917496083	GDNF	0.098	0.621561	0.166	0.0460043	0.156	0.038821	5.73846e-05	0.412907	0.00583287	NA	NA
cg01091117	5	920342297	PTGER4	-0.229	0.0142298	-0.214	0.00234663	-0.25	0.0394104	2.2097e-10	0.92537	2.16143e-07	-0.329334	1.1e-25
cg01025774	5	922604421		0.137	0.364556	0.196	0.00814643	0.243	0.0492458	7.71573e-07	0.400226	0.000188551	NA	NA
cg11028923	5	923217608	PAIP1	-0.059	0.815873	-0.229	0.000760886	-0.182	0.039467	4.11161e-06	0.0172628	0.000728153	-0.144114	3.82e-06
cg15610472	5	933874629	ARL15	0.165	0.188309	0.199	0.00669205	0.305	0.0586706	2.00001e-07	0.203175	6.34717e-05	NA	NA
cg10426370	5	934646697	ESM1	0.203	0.047151	0.173	0.0320743	0.226	0.0422909	8.62678e-08	0.735958	3.19502e-05	0.26174	3.81e-17
cg15667493	5	935768418	ANKRD55	-0.004	0.988653	0.197	0.0075265	0.209	0.0614097	0.000682518	0.00636815	0.0368037	NA	NA
cg00329411	5	936246097		0.173	0.149012	0.196	0.00786229	0.211	0.039461	8.56355e-08	0.553107	3.17682e-05	0.173397	1.9e-08
cg26096752	5	946894849		-0.234	0.0109781	-0.107	0.436969	-0.183	0.0393455	3.39125e-06	0.100075	0.000628318	-0.265351	1.84e-17
cg11646762	5	948544388		-0.095	0.639649	-0.21	0.00308958	-0.201	0.0421204	1.79072e-06	0.169917	0.000374977	-0.135479	9.95e-06
cg10633040	5	952279925		0.202	0.0496875	0.145	0.126692	0.246	0.0502598	1.02914e-06	0.528106	0.000238128	NA	NA
cg21221899	5	953285680	RGNEF	-0.157	0.232013	-0.183	0.0180984	-0.22	0.0443381	6.88886e-07	0.639201	0.000172961	-0.360637	8.73e-30
cg04720348	5	953287114	RGNEF	0.245	0.00587217	0.143	0.138735	0.207	0.0397081	1.90384e-07	0.0666502	6.10711e-05	0.229192	1.73e-13
cg27585641	5	953388747	RGNEF	0.062	0.807298	0.176	0.0269821	0.195	0.0542356	0.000314152	0.0601375	0.0210468	NA	NA
cg00119811	5	953456594	RGNEF	-0.163	0.198022	-0.27	1.80776e-05	-0.331	0.050001	3.66474e-11	0.292281	4.90042e-08	-0.408778	5.07e-38
cg17680767	5	953987449		-0.171	0.156293	-0.237	0.000385857	-0.262	0.0438182	2.10934e-09	0.20495	1.42362e-06	-0.319521	1.84e-24
cg00499700	5	956480329	F2RL1	-0.252	0.00381668	-0.131	0.221266	-0.322	0.0606061	1.05181e-07	0.169014	3.75526e-05	-0.273742	1.41e-18
cg14619949	5	956480410	F2RL1	-0.244	0.00613187	-0.215	0.00213004	-0.287	0.0438651	5.63313e-11	0.748923	6.92445e-08	-0.296275	3.09e-21
cg21842274	5	956612878	CRHBP	-0.287	0.000458918	-0.151	0.0983826	-0.274	0.0455588	1.72205e-09	0.0852674	1.2079e-06	-0.318919	2.9e-24
cg16545105	5	956612990	CRHBP	-0.286	0.000481998	-0.179	0.0233481	-0.287	0.0443439	9.60976e-11	0.190841	1.06221e-07	-0.342941	9.33e-28
cg01637233	5	957297465	OTP	0.211	0.033497	-0.053	0.869227	0.071	0.0392668	0.0718749	0.000259653	0.535572	NA	NA
cg18359530	5	958309462	LHFPL2	0.221	0.0202789	0.008	0.989423	0.134	0.0471898	0.00466629	0.00301025	0.132952	NA	NA
cg16326367	5	958310353	LHFPL2	0.16	0.217549	0.183	0.0179715	0.22	0.0439261	5.27448e-07	0.993144	0.000138977	NA	NA
cg09481121	5	959349668	CMYA5	0.141	0.334555	0.198	0.00707167	0.183	0.0362848	4.55372e-07	0.477546	0.000122855	0.132516	1.58e-05
cg11438310	5	959349677	CMYA5	0.15	0.274747	0.189	0.0128535	0.178	0.0356718	5.93646e-07	0.642683	0.000153004	NA	NA
cg10257870	5	959349727	CMYA5	0.134	0.385696	0.175	0.0292536	0.168	0.0366828	4.81712e-06	0.682843	0.000827643	NA	NA
cg03546977	5	959349732	CMYA5	0.14	0.343409	0.166	0.0465883	0.16	0.0356071	7.19492e-06	0.778243	0.00113512	NA	NA
cg15197065	5	959349805	CMYA5	0.132	0.39535	0.166	0.0459624	0.159	0.0361002	1.10658e-05	0.625593	0.00160536	NA	NA
cg04154027	5	959349831	CMYA5	0.127	0.432205	0.168	0.0421918	0.156	0.0358502	1.30091e-05	0.565545	0.00181713	NA	NA
cg21606036	5	959350143	CMYA5	0.166	0.182388	0.215	0.00216519	0.204	0.0361648	1.66804e-08	0.641874	8.05866e-06	NA	NA
cg10273135	5	959350354	CMYA5	0.079	0.731167	0.197	0.00765836	0.162	0.0371281	1.24189e-05	0.160148	0.00175391	0.151754	8.55e-07
cg02366931	5	959350403	CMYA5	0.1	0.606602	0.204	0.00455486	0.181	0.0382056	2.02848e-06	0.248491	0.000412193	0.181823	3.78e-09
cg02417427	5	959843455	SERINC5	-0.239	0.00787714	-0.207	0.00392001	-0.346	0.0542987	1.93796e-10	0.932749	1.92501e-07	-0.215105	4.32e-12
cg18774170	5	960624801	RASGRF2	0.233	0.011323	0.031	0.944299	0.13	0.0402753	0.00122838	0.00338207	0.0558682	NA	NA
cg13003311	5	970217533	GPR98	0.18	0.117396	0.179	0.0232049	0.182	0.0352615	2.35796e-07	0.899451	7.2923e-05	0.202863	4.73e-11
cg26627769	5	973262762		0.216	0.0263041	-0.013	0.9806	0.087	0.0367051	0.0174594	0.00125995	0.278828	NA	NA
cg23360388	5	975051136	FAM81B	0.068	0.785056	0.191	0.0109121	0.18	0.0450042	6.49005e-05	0.0593908	0.00642396	NA	NA
cg07721901	5	975051177	FAM81B	0.065	0.795756	0.189	0.0126594	0.232	0.059187	9.1635e-05	0.056273	0.00838017	NA	NA
cg18456747	5	975281631	GPR150	0.211	0.0330163	-0.035	0.933233	0.072	0.039411	0.0695451	0.000398899	0.528817	NA	NA
cg00188032	5	976466084	ERAP1	-0.221	0.020983	-0.029	0.949494	-0.146	0.0452396	0.00127419	0.00968373	0.0571939	NA	NA
cg25778871	5	988040195	FBXL17	0.001	0.99793	-0.192	0.010097	-0.17	0.0513891	0.000953374	0.00714497	0.0466426	-0.146043	2.33e-06
cg19688118	5	994956984	CCDC112	-0.202	0.0494522	0.036	0.930583	-0.082	0.0489675	0.0937689	0.000594931	0.592589	NA	NA
cg11021940	5	995623844	LVRN	0.207	0.0404062	0.053	0.870923	0.127	0.0403033	0.00164486	0.0135071	0.0680573	NA	NA
cg01578442	5	1004548284		0.066	0.790918	0.214	0.00235379	0.197	0.0459671	1.85901e-05	0.018628	0.00242409	0.200544	1.04e-10
cg03594790	5	1006030817	GRAMD3	0.039	0.877676	0.166	0.0482606	0.188	0.0531167	0.000404558	0.229101	0.0252206	NA	NA
cg02325250	5	1011733662	CSF2	-0.102	0.594301	-0.17	0.0383254	-0.206	0.050239	4.20972e-05	0.336505	0.00462599	-0.21302	6.85e-12
cg14527110	5	1011885665	P4HA2	-0.259	0.00255594	-0.201	0.00574116	-0.285	0.0438207	7.75131e-11	0.473999	8.89449e-08	-0.384406	4.62e-34
cg20512303	5	1011917332	PDLIM4	0.165	0.189302	0.189	0.0128535	0.203	0.0393589	2.36992e-07	0.828629	7.3068e-05	0.241854	6.11e-15
cg27615366	5	1011917347	PDLIM4	0.27	0.00135755	0.126	0.259103	0.198	0.0371072	9.65502e-08	0.0384823	3.50672e-05	0.230302	1.07e-13
cg05198819	5	1012216813	RAD50	0.228	0.0148225	0.088	0.632749	0.152	0.0363672	2.98452e-05	0.0419161	0.00352482	NA	NA
cg20075683	5	1012408284	CCNI2	0.27	0.00136193	0.168	0.0421891	0.247	0.0410213	1.69079e-09	0.118295	1.193e-06	0.135318	1.02e-05
cg09884635	5	1012408442	CCNI2	0.246	0.00539317	0.133	0.205273	0.206	0.0399503	2.6094e-07	0.0900628	7.86846e-05	0.123063	5.95e-05
cg25141995	5	1013665834	VDAC1	0.062	0.805036	0.166	0.0482606	0.142	0.0396522	0.000333461	0.167841	0.0219455	NA	NA
cg00851088	5	1013730925		-0.053	0.836356	-0.185	0.0161979	-0.172	0.0456185	0.000160877	0.0626331	0.0127102	-0.185102	2.58e-09
cg26280911	5	1014216147	PHF15	-0.262	0.00216115	-0.128	0.245621	-0.227	0.0427785	1.11464e-07	0.0699524	3.9285e-05	-0.343394	8.62e-28
cg22192489	5	1014846009		-0.236	0.00974654	-0.08	0.702225	-0.219	0.0519005	2.47971e-05	0.0365307	0.00304968	-0.145737	2.26e-06
cg09510752	5	1014850549		0.146	0.301684	0.173	0.0313877	0.21	0.044859	2.80395e-06	0.784422	0.000538507	0.179806	6.3e-09
cg12363903	5	1014850645		0.14	0.340825	0.197	0.00746059	0.208	0.0412597	4.34874e-07	0.673289	0.00011843	0.158213	2.65e-07
cg26818820	5	1015792377	SMAD5	-0.147	0.293006	-0.169	0.0409034	-0.194	0.0421284	3.91131e-06	0.8298	0.000699972	-0.176134	1.36e-08
cg08748913	5	1017396165	KLHL3	-0.244	0.00613487	-0.178	0.0240693	-0.241	0.0403548	2.34344e-09	0.614701	1.55227e-06	-0.358367	1.36e-29
cg13023677	5	1017999795	FAM53C	-0.093	0.655365	-0.167	0.0458576	-0.217	0.0560775	0.000105476	0.220411	0.00934207	NA	NA
cg25374813	5	1019043751	SLC23A1	-0.235	0.0102027	-0.114	0.372661	-0.294	0.0606112	1.19293e-06	0.199711	0.000269165	-0.266412	1.22e-17
cg18115658	5	1019044867	SLC23A1	-0.168	0.169608	-0.17	0.0369304	-0.222	0.0453378	1.00679e-06	0.916311	0.000234677	-0.200791	7.82e-11
cg27020362	5	1019047771	MGC29506	-0.226	0.0159907	-0.153	0.0895963	-0.211	0.0409047	2.52676e-07	0.122756	7.69729e-05	-0.198897	1.29e-10
cg13500819	5	1019049777	MGC29506	-0.247	0.00516481	-0.214	0.00236198	-0.33	0.0501785	4.75049e-11	0.990638	6.03578e-08	-0.27434	1.12e-18
cg24119607	5	1019328220	CXXC5	-0.188	0.0880904	-0.19	0.0120693	-0.271	0.0496896	5.07154e-08	0.878041	2.08642e-05	-0.255724	2.02e-16
cg11217865	5	1019507799	NRG2	-0.139	0.349105	-0.17	0.0383396	-0.181	0.0399568	6.03039e-06	0.620628	0.000988917	-0.147247	1.63e-06
cg04636402	5	1019565255	NRG2	0.228	0.0147861	0.022	0.964577	0.114	0.0394038	0.00384011	0.00190724	0.118171	NA	NA
cg24119717	5	1019769212		0.13	0.412889	0.233	0.000552019	0.22	0.0393224	2.16526e-08	0.333927	1.00527e-05	0.161019	1.72e-07
cg09682727	5	1020234447		0.205	0.0432415	0.186	0.0154873	0.343	0.0613848	2.2418e-08	0.778476	1.03201e-05	0.157281	2.96e-07
cg00707406	5	1020448101	PCDHA1	-0.039	0.875746	-0.173	0.0315346	-0.124	0.0358773	0.000555837	0.0681557	0.0318078	NA	NA
cg11136562	5	1021341784	ARAP3	0.195	0.0649989	0.196	0.00786229	0.255	0.0451162	1.62875e-08	0.920886	7.91166e-06	0.177919	8.15e-09
cg02395590	5	1021482006		0.061	0.808782	0.2	0.00633925	0.195	0.0465929	2.82503e-05	0.069607	0.00337554	NA	NA
cg21550107	5	1022126819		0.133	0.388355	0.178	0.0250616	0.196	0.0427256	4.4478e-06	0.499324	0.000774249	0.161691	1.67e-07
cg08400424	5	1022637543	ARHGAP26	-0.203	0.0480629	-0.04	0.919378	-0.189	0.0598844	0.00160458	0.0271475	0.0669261	NA	NA
cg09560590	5	1023472164	HMHB1	-0.245	0.00584313	-0.142	0.143664	-0.223	0.0415115	7.80281e-08	0.213231	2.94483e-05	-0.282476	1.32e-19
cg04225775	5	1023472272	HMHB1	-0.146	0.29778	-0.172	0.0347534	-0.198	0.0425405	3.41249e-06	0.658944	0.000631271	-0.270806	4.54e-18
cg02228160	5	1023472568	HMHB1	-0.175	0.140077	-0.176	0.0280138	-0.227	0.0449685	4.47335e-07	0.841547	0.000121361	-0.318289	3.2e-24
cg05576845	5	1026457121	PPP2R2B	0.227	0.0156799	0.098	0.533123	0.221	0.0505654	1.29283e-05	0.0708425	0.00180727	NA	NA
cg24167372	5	1027169131		0.268	0.0014973	0.249	0.000140058	0.27	0.0365115	1.33994e-13	0.807047	3.65186e-10	0.179327	5.72e-09
cg06562888	5	1029080458	LOC728264	0.226	0.0161012	0.083	0.671262	0.227	0.0574972	8.13062e-05	0.0204461	0.00764155	NA	NA
cg11416874	5	1029209855	CSNK1A1	-0.074	0.757687	-0.202	0.00555684	-0.185	0.0475319	9.9328e-05	0.00998965	0.00890354	NA	NA
cg04134818	5	1029278949	FLJ41603	0.268	0.0014824	-0.036	0.931645	0.1	0.0372181	0.00734466	2.12088e-05	0.174305	0.159704	2.52e-07
cg16492211	5	1029767747	CSF1R	0.21	0.0346652	0.138	0.16787	0.263	0.0549703	1.77773e-06	0.204532	0.000372694	0.198603	1.54e-10
cg25507845	5	1029916197	CAMK2A	0.138	0.353765	0.188	0.0133883	0.264	0.054505	1.28908e-06	0.509967	0.000286216	NA	NA
cg07797882	5	1029979225		0.207	0.0394425	0.113	0.37905	0.208	0.0500749	3.22287e-05	0.0546845	0.0037371	0.178766	7.63e-09
cg18416096	5	1030309846	SYNPO	-0.255	0.00332798	-0.073	0.752993	-0.25	0.0649205	0.000116611	0.00157026	0.0100467	-0.222223	6.77e-13
cg16646054	5	1030438230	C5orf62	-0.215	0.0275876	-0.069	0.78291	-0.163	0.0457684	0.000379191	0.0191875	0.0240686	-0.155307	4.7e-07
cg16521454	5	1030439455	C5orf62	-0.206	0.0417503	-0.183	0.0179266	-0.316	0.0568855	2.7854e-08	0.698079	1.24153e-05	-0.249792	8.19e-16
cg12642815	5	1030741700	TNIP1	-0.145	0.309983	-0.167	0.0452833	-0.193	0.0424446	5.19331e-06	0.846879	0.000880833	-0.176253	1.34e-08
cg22480558	5	1030741716	TNIP1	-0.02	0.938349	-0.168	0.0431433	-0.129	0.0414163	0.00188985	0.0390606	0.0751118	-0.155183	4.28e-07
cg10505630	5	1031331719	SPARC	-0.16	0.212243	-0.177	0.0258456	-0.256	0.0522854	9.38488e-07	0.727667	0.000222635	-0.342405	9.19e-28
cg17574050	5	1031400575		0.11	0.546765	0.171	0.036523	0.199	0.047192	2.5725e-05	0.412034	0.00314431	NA	NA
cg06055249	5	1034268698		0.219	0.0227562	0.013	0.97957	0.11	0.038529	0.00434251	0.00380433	0.1274	NA	NA
cg01546430	5	1036840891	ITK	0.222	0.019749	-0.012	0.982029	0.105	0.0417329	0.0122366	0.00109944	0.231864	NA	NA
cg14483162	5	1039725368	TTC1	0.006	0.98417	0.167	0.0454913	0.144	0.0507723	0.00467639	0.0176674	0.133142	NA	NA
cg06687640	5	1039793751		0.214	0.0293266	0.08	0.701739	0.149	0.038862	0.00012302	0.0456106	0.0104005	NA	NA
cg00259472	5	1039858649	FABP6	0.092	0.658301	0.169	0.0398656	0.167	0.0421272	7.35481e-05	0.273046	0.00705688	0.131293	1.72e-05
cg19434183	5	1040166915		-0.065	0.793767	-0.182	0.0190408	-0.144	0.0378022	0.000139245	0.0719337	0.0113945	-0.165237	9.72e-08
cg25592746	5	1048924533	SLIT3	0.224	0.0174034	0.033	0.938388	0.147	0.0434426	0.000710902	0.0119725	0.037854	NA	NA
cg18336674	5	1050968326	TLX3	0.239	0.00791465	0.02	0.967505	0.128	0.0383934	0.000830876	0.00332127	0.0423174	NA	NA
cg26517171	5	1050968409	TLX3	0.218	0.0245507	-0.007	0.991055	0.086	0.0436705	0.0479736	0.000453227	0.453746	NA	NA
cg09183151	5	1051122362		0.201	0.0522597	0.193	0.00990492	0.246	0.0436551	1.64308e-08	0.726074	7.9596e-06	0.240585	1.11e-14
cg17535961	5	1051327845		0.183	0.10392	0.18	0.0213192	0.24	0.0467693	2.79682e-07	0.303791	8.30042e-05	NA	NA
cg19873297	5	1051849450	STK10	0.155	0.245651	0.229	0.000745384	0.22	0.0381731	7.9301e-09	0.421764	4.30283e-06	0.236355	2.43e-14
cg26006084	5	1051849633	STK10	0.105	0.578977	0.215	0.00214792	0.193	0.039166	8.52897e-07	0.139568	0.000205748	0.210498	1.26e-11
cg16675054	5	1051849636	STK10	0.079	0.729861	0.214	0.0023056	0.173	0.037347	3.84886e-06	0.0703801	0.000691916	0.220224	1.74e-12
cg08412537	5	1051953461		-0.203	0.0478954	0.024	0.959389	-0.079	0.0460078	0.0878485	0.000714518	0.57841	NA	NA
cg02742969	5	1052408667		0.287	0.000449024	0.149	0.104921	0.231	0.039188	3.75966e-09	0.037408	2.27509e-06	0.17327	2.03e-08
cg13412545	5	1052408828		0.281	0.00065297	0.136	0.182191	0.21	0.0374329	2.10663e-08	0.0309098	9.84453e-06	0.196468	2.31e-10
cg07419740	5	1052643504	ATP6V0E1	-0.231	0.0127597	-0.181	0.0201081	-0.241	0.041443	6.21653e-09	0.449879	3.48991e-06	-0.323711	5.18e-25
cg17837526	5	1052643552	ATP6V0E1	-0.252	0.00386494	-0.182	0.0192618	-0.309	0.050482	9.45558e-10	0.443276	7.32299e-07	-0.423397	1.84e-40
cg22907189	5	1052663626	ATP6V0E1	-0.231	0.0122487	-0.108	0.427611	-0.219	0.0472715	3.64312e-06	0.105721	0.000663281	-0.217007	3.19e-12
cg08433492	5	1052906362		0.224	0.0176834	0.096	0.553678	0.156	0.0367758	2.1813e-05	0.0553225	0.00275189	NA	NA
cg18786420	5	1052906778		0.107	0.563916	0.197	0.00760036	0.221	0.0469416	2.62193e-06	0.3711	0.000509106	NA	NA
cg04483863	5	1053404800		0.267	0.0015639	0.157	0.0727734	0.221	0.0385934	1.02312e-08	0.0527532	5.36389e-06	0.241835	5.38e-15
cg08866634	5	1056195403	RNF44	-0.229	0.0137029	-0.21	0.00303606	-0.262	0.0416817	3.11503e-10	0.880626	2.87378e-07	-0.28647	3.87e-20
cg10462998	5	1056209253	PCDH24	0.205	0.0437465	0.085	0.659087	0.163	0.0434596	0.000178791	0.0482386	0.0137661	0.14644	2.19e-06
cg25663304	5	1056405983		-0.049	0.849194	-0.242	0.000243469	-0.187	0.0404603	3.63949e-06	0.00430479	0.000663071	-0.188013	1e-09
cg24095374	5	1057032431	RGS14	-0.267	0.00162542	-0.197	0.00733918	-0.37	0.0567163	6.96038e-11	0.361348	8.28697e-08	-0.418193	1.48e-39
cg15123573	5	1057060147		0.258	0.00278574	0.144	0.130792	0.211	0.0383674	4.03848e-08	0.092373	1.71241e-05	0.188048	1.16e-09
cg14621323	5	1057060226	PFN3	0.251	0.00405135	0.12	0.309956	0.193	0.0390771	7.64436e-07	0.0389313	0.000186934	0.131453	1.76e-05
cg01287088	5	1057060457	PFN3	0.227	0.0157261	0.155	0.0802395	0.214	0.0402408	1.11074e-07	0.270745	3.92248e-05	0.27429	1.61e-18
cg22695729	5	1057139199		-0.164	0.190659	-0.182	0.0192795	-0.263	0.0520387	4.50675e-07	0.824174	0.000121989	-0.288995	3e-20
cg10803218	5	1057778059	N4BP3	0.243	0.006389	0.11	0.412788	0.213	0.0460758	3.9045e-06	0.0286108	0.000699103	NA	NA
cg17796323	5	1057781038	N4BP3	-0.196	0.0632709	-0.237	0.000387524	-0.234	0.0369231	2.19461e-10	0.57263	2.15257e-07	-0.363736	8.26e-31
cg00989249	5	1057781463	N4BP3	-0.252	0.00381012	-0.214	0.00223817	-0.252	0.0380212	3.18286e-11	0.606602	4.33728e-08	-0.366111	5.11e-31
cg01312482	5	1058684241	ZNF879	0.219	0.0233098	-0.017	0.972745	0.09	0.0377064	0.0170904	0.00101185	0.276058	NA	NA
cg12367539	5	1059189903		-0.259	0.002548	-0.094	0.578987	-0.209	0.0447302	2.89175e-06	0.0196824	0.000553583	-0.200892	7.43e-11
cg17288892	5	1059189939		-0.215	0.027811	-0.098	0.537099	-0.173	0.0410082	2.33826e-05	0.1101	0.00290272	-0.191095	6.74e-10
cg09050461	5	1060305486	FLT4	0.247	0.00527677	0.117	0.338611	0.193	0.0384485	5.21871e-07	0.118938	0.000137848	0.144089	2.95e-06
cg24378227	6	1062594861		0.202	0.0500374	0.174	0.0305178	0.2	0.0374542	9.14507e-08	0.650942	3.35564e-05	0.24356	5.29e-15
cg05612654	6	1063573986		0.192	0.0756827	0.174	0.0302835	0.231	0.0440493	1.65061e-07	0.913872	5.41648e-05	0.241736	7.37e-15
cg22977317	6	1064040641	SERPINB1	0.075	0.750154	0.182	0.0198121	0.209	0.0522501	6.24999e-05	0.147202	0.00624207	NA	NA
cg22000727	6	1064657290		0.323	3.09442e-05	0.222	0.0012873	0.323	0.0430006	6.15139e-14	0.060141	1.83128e-10	0.2963	2.63e-21
cg17837521	6	1064709961		0.261	0.0022271	0.041	0.916261	0.144	0.038551	0.000193397	0.00133021	0.0145845	NA	NA
cg14184614	6	1064976096		0.139	0.346607	0.17	0.0377464	0.175	0.0384799	5.25403e-06	0.798148	0.000889441	0.181023	4.77e-09
cg08545493	6	1067202854	NRN1	0.202	0.0497718	0.015	0.97784	0.093	0.0359026	0.00937621	0.00694427	0.199833	NA	NA
cg22507772	6	1067957923		0.267	0.00160048	0.276	1.0064e-05	0.345	0.0438526	3.79951e-15	0.93069	1.57736e-11	0.167447	4.7e-08
cg12242450	6	1071753900	GCNT2	0.211	0.0336794	0.186	0.0156765	0.209	0.0370525	1.71316e-08	0.620252	8.22102e-06	0.19338	3.99e-10
cg13347910	6	1071753945	GCNT2	0.213	0.0303045	0.177	0.0254483	0.197	0.0356143	3.39065e-08	0.504926	1.47809e-05	0.212037	7.08e-12
cg07264048	6	1071754418	GCNT2	0.207	0.0394081	0.165	0.0507386	0.189	0.0359115	1.50962e-07	0.522231	5.02775e-05	0.201189	7.67e-11
cg14322298	6	1071783775	GCNT2	0.215	0.027334	0.087	0.639332	0.188	0.0482885	0.000102186	0.0339765	0.0091208	NA	NA
cg15601361	6	1072969585	C6orf105	0.059	0.815822	0.199	0.00653856	0.191	0.0478617	6.42099e-05	0.0306796	0.00637151	0.124394	4.77e-05
cg09397542	6	1073916463	PHACTR1	0.064	0.799074	0.185	0.0164057	0.162	0.0413313	9.29229e-05	0.0929409	0.00847678	NA	NA
cg05263760	6	1074043836	PHACTR1	0.02	0.93874	0.195	0.00831552	0.143	0.0408829	0.000465789	0.0102786	0.0279401	NA	NA
cg23626546	6	1075122449	RNF182	0.244	0.00613456	0.136	0.181003	0.234	0.0460358	3.57646e-07	0.0611703	0.00010126	0.172797	2.35e-08
cg12646820	6	1075122500	RNF182	0.343	7.12501e-06	0.136	0.179886	0.24	0.0385913	4.68152e-10	0.00117195	4.06674e-07	0.219596	1.29e-12
cg26890706	6	1075122519	RNF182	0.264	0.00186417	0.17	0.0369722	0.225	0.0377317	2.35943e-09	0.115753	1.55996e-06	0.246483	2.33e-15
cg11405200	6	1075410222		0.251	0.00404026	0.115	0.357354	0.223	0.0445426	5.51367e-07	0.0807979	0.000143793	NA	NA
cg06493612	6	1076700144	JARID2	-0.216	0.0268753	-0.027	0.952879	-0.135	0.0450732	0.00280791	0.00672611	0.0967662	-0.162249	1.67e-07
cg10975897	6	1076702938	JARID2	-0.24	0.00768553	-0.135	0.191518	-0.227	0.0444155	3.09271e-07	0.122122	8.97389e-05	-0.266503	1.13e-17
cg20052079	6	1076703017	JARID2	-0.235	0.0102739	-0.093	0.58197	-0.185	0.0422655	1.21305e-05	0.0458424	0.0017184	-0.241679	5.94e-15
cg04664309	6	1077366552		0.232	0.0122487	0.082	0.682147	0.319	0.0751403	2.1926e-05	0.0569234	0.00276224	NA	NA
cg19494100	6	1079585407	RNF144B	-0.165	0.187342	-0.172	0.0331945	-0.209	0.0426695	1.01607e-06	0.978539	0.000235868	-0.181987	4.06e-09
cg11817533	6	1082721595		0.243	0.00644767	0.035	0.93365	0.131	0.0371729	0.00043032	0.00376946	0.0263375	NA	NA
cg19748878	6	1082721657		0.185	0.0969931	0.178	0.0246805	0.221	0.0423355	1.881e-07	0.782969	6.06656e-05	NA	NA
cg13276502	6	1082798579		-0.229	0.0143067	-0.078	0.716117	-0.222	0.0546976	4.75561e-05	0.0377018	0.00506528	-0.278455	4.98e-19
cg24994319	6	1086225683		-0.075	0.752748	-0.177	0.0258832	-0.14	0.0356175	8.01439e-05	0.190396	0.00755174	-0.256817	1.35e-16
cg06008435	6	1086225811		-0.125	0.444088	-0.215	0.0021513	-0.185	0.0357987	2.50887e-07	0.23673	7.66239e-05	-0.338099	7.68e-27
cg13175329	6	1086233170		-0.151	0.269296	-0.17	0.0387481	-0.206	0.0442093	3.01888e-06	0.833589	0.000573269	-0.21958	1.32e-12
cg26336265	6	1086241052		-0.04	0.87309	-0.172	0.0344906	-0.18	0.0546401	0.000966421	0.0426923	0.0471106	-0.151242	9.01e-07
cg21627181	6	1086952287	SLC17A4	0.156	0.238782	0.197	0.00730186	0.365	0.0709334	2.60287e-07	0.355536	7.86206e-05	NA	NA
cg14652095	6	1087216282	HIST1H1A	0.215	0.0272823	0.102	0.489997	0.157	0.0367396	1.89222e-05	0.103465	0.0024611	0.175833	1.25e-08
cg01840333	6	1087423864	HIST1H3E	0.138	0.35233	0.201	0.00601415	0.214	0.0417096	2.98878e-07	0.969527	8.7322e-05	0.154234	5.58e-07
cg12629515	6	1089090358	HIST1H3J	0.156	0.234861	0.196	0.00809689	0.206	0.039528	1.92988e-07	0.835371	6.18509e-05	0.190165	7.29e-10
cg01254034	6	1089774215	SCAND3	0.093	0.652218	0.171	0.0359038	0.175	0.0445474	8.51025e-05	0.173165	0.0079166	0.127054	3.4e-05
cg18656132	6	1090801911	GABBR1	0.072	0.764267	0.181	0.0206713	0.246	0.0677611	0.000288728	0.0302683	0.0197365	NA	NA
cg26272069	6	1090822254	GABBR1	-0.27	0.00135081	-0.055	0.860413	-0.2	0.0461999	1.52315e-05	0.00536358	0.00206796	-0.126678	3.49e-05
cg01176329	6	1090822929	GABBR1	-0.209	0.0363737	0.038	0.925605	-0.073	0.0401611	0.0676208	0.000449523	0.523062	-0.127001	3.62e-05
cg24302412	6	1090825744	GABBR1	0.147	0.291553	0.172	0.034535	0.169	0.0361766	3.0463e-06	0.754169	0.000576982	NA	NA
cg08093277	6	1090825847	GABBR1	0.087	0.686156	0.168	0.0415966	0.143	0.0365936	9.22737e-05	0.274154	0.00842994	NA	NA
cg08862148	6	1090825863	GABBR1	0.075	0.752691	0.177	0.0261537	0.141	0.0360394	9.60945e-05	0.155963	0.00870218	NA	NA
cg25729445	6	1090825895	GABBR1	0.095	0.638873	0.165	0.0498378	0.145	0.0366954	7.42406e-05	0.392389	0.00710805	NA	NA
cg08415141	6	1090828858	GABBR1	0.122	0.460635	0.172	0.0340019	0.176	0.0399179	9.94971e-06	0.755693	0.00148137	0.126253	3.87e-05
cg20757073	6	1090828881	GABBR1	0.122	0.460825	0.193	0.00967569	0.183	0.0384661	1.93233e-06	0.391801	0.000397405	0.141252	4.31e-06
cg01765653	6	1090829708	GABBR1	0.122	0.46781	0.185	0.0159795	0.171	0.0373093	4.36801e-06	0.386766	0.000762326	0.180425	5.37e-09
cg06519422	6	1090829774	GABBR1	0.148	0.289846	0.252	0.000100799	0.235	0.0387279	1.2528e-09	0.185157	9.22235e-07	0.168297	4.9e-08
cg21644740	6	1090829796	GABBR1	0.176	0.131895	0.182	0.0190163	0.191	0.036833	2.10965e-07	0.962685	6.64849e-05	0.192111	5.31e-10
cg12991385	6	1090829807	GABBR1	0.158	0.224027	0.215	0.00215563	0.202	0.0364368	2.97889e-08	0.475363	1.31627e-05	0.195431	2.29e-10
cg17806418	6	1090829867	GABBR1	0.157	0.231932	0.246	0.000180296	0.223	0.0366245	1.23822e-09	0.294354	9.15276e-07	0.209947	1.22e-11
cg22679406	6	1090829879	GABBR1	0.152	0.26331	0.251	0.00011416	0.221	0.0362692	1.02831e-09	0.24162	7.81988e-07	0.205409	2.78e-11
cg11092416	6	1090848097		-0.121	0.472082	-0.204	0.00465654	-0.186	0.0375978	7.77753e-07	0.318915	0.000189801	-0.23378	3.73e-14
cg18458352	6	1090941797	LOC285830	0.138	0.356616	0.184	0.0174207	0.194	0.0405753	1.71618e-06	0.714902	0.000362129	0.164169	8.87e-08
cg21727129	6	1091024257	HLA-G	0.062	0.804096	0.173	0.0320288	0.211	0.0570137	0.000220904	0.125667	0.0161022	NA	NA
cg27363141	6	1091269477	RNF39	0.138	0.356894	0.173	0.0320585	0.244	0.0538706	5.81851e-06	0.443137	0.000962634	NA	NA
cg24330456	6	1091269503	RNF39	0.109	0.554144	0.177	0.0256691	0.168	0.038801	1.54899e-05	0.387321	0.00209481	NA	NA
cg08497487	6	1091272736	RNF39	0.233	0.0115435	0.114	0.373458	0.185	0.0393432	2.69828e-06	0.0938504	0.000522146	0.153796	6.21e-07
cg14417687	6	1091272808	RNF39	0.278	0.000786279	0.036	0.931645	0.146	0.0376193	0.000105635	0.000515356	0.00935148	NA	NA
cg06051311	6	1091361549	TRIM15	-0.186	0.094293	-0.253	8.95445e-05	-0.243	0.0372954	7.07043e-11	0.370624	8.38431e-08	-0.303445	3.57e-22
cg10381888	6	1091458791	HLA-L	0.215	0.0275167	0.064	0.814912	0.147	0.0397736	0.0002119	0.043329	0.0156342	NA	NA
cg10692140	6	1091726620		-0.23	0.0134752	-0.149	0.104962	-0.242	0.0459588	1.45657e-07	0.253847	4.88294e-05	-0.216256	2.94e-12
cg01225850	6	1091753533	GNL1	0.082	0.71537	0.209	0.00337232	0.202	0.0446953	6.21217e-06	0.0723765	0.00101331	NA	NA
cg16586538	6	1091799653	PPP1R10	-0.213	0.0303013	-0.03	0.946395	-0.129	0.0419808	0.00218856	0.0103751	0.0824845	-0.248251	1.61e-15
cg05591701	6	1091799759	PPP1R10	-0.245	0.00565565	-0.057	0.850289	-0.182	0.045582	6.65279e-05	0.0121576	0.00655415	-0.21775	1.95e-12
cg09804616	6	1091875380	KIAA1949	-0.258	0.00279175	-0.118	0.336572	-0.285	0.055109	2.22267e-07	0.101212	6.93664e-05	-0.263849	2.05e-17
cg07076751	6	1091878087	KIAA1949	-0.222	0.0201634	-0.053	0.86934	-0.229	0.0654356	0.000454235	0.0151985	0.0273943	-0.181731	4.23e-09
cg11414821	6	1091883319	KIAA1949	-0.01	0.969223	-0.204	0.00477043	-0.136	0.0376251	0.000304194	0.00678998	0.0205381	-0.189972	5.8e-10
cg12105190	6	1091883955	KIAA1949	-0.048	0.851882	-0.175	0.0280516	-0.155	0.0433624	0.000351426	0.0785394	0.0227463	NA	NA
cg13357602	6	1091886268	KIAA1949	-0.148	0.288128	-0.202	0.00540493	-0.257	0.0495873	2.13194e-07	0.447727	6.70034e-05	-0.187492	1.37e-09
cg00616082	6	1091921135	TUBB	-0.052	0.840204	-0.184	0.0168987	-0.144	0.0380463	0.00014908	0.0754968	0.0120365	-0.120044	9.21e-05
cg19913563	6	1091950809		-0.271	0.00126971	-0.217	0.00184818	-0.369	0.0531753	3.69378e-12	0.764081	6.94094e-09	-0.423025	6.95e-40
cg03720100	6	1091950811		-0.215	0.027334	-0.175	0.0288388	-0.349	0.0628659	2.80063e-08	0.892243	1.24676e-05	-0.353285	6.57e-29
cg13660719	6	1092083511	DDR1	0.154	0.248238	0.174	0.0306433	0.177	0.03691	1.7245e-06	0.776819	0.000363371	0.167685	5.89e-08
cg11934771	6	1092252344	HCG22	-0.342	7.55221e-06	-0.267	2.61427e-05	-0.383	0.0444103	6.87355e-18	0.440801	4.90809e-14	-0.513793	6.8e-56
cg22786748	6	1092264590		0.283	0.000557298	0.189	0.0125034	0.244	0.0378663	1.24177e-10	0.0569064	1.33316e-07	0.227879	1.63e-13
cg12064202	6	1092269390		0.27	0.00137211	0.152	0.0911968	0.219	0.0385902	1.3832e-08	0.0446189	6.97511e-06	0.287088	3.46e-20
cg21460625	6	1092269591		0.134	0.38464	0.203	0.00483765	0.249	0.0492468	4.42129e-07	0.341141	0.00012004	0.160902	1.76e-07
cg26512045	6	1092341706	CCHCR1	0.217	0.0246794	0.024	0.959786	0.141	0.0475463	0.00306509	0.00556627	0.102467	NA	NA
cg00357273	6	1092369159	POU5F1	0.134	0.383004	0.177	0.026124	0.169	0.0365996	3.94938e-06	0.690668	0.000705279	0.141767	3.9e-06
cg22994781	6	1092369907	POU5F1	0.171	0.156848	0.24	0.000289796	0.235	0.0382911	8.11291e-10	0.451103	6.47993e-07	NA	NA
cg26069890	6	1092375850	PSORS1C3	0.02	0.938784	0.171	0.0362144	0.172	0.0586039	0.0032989	0.0160499	0.107573	NA	NA
cg07103722	6	1092601080	MICA	-0.266	0.00165372	-0.135	0.188219	-0.2	0.0366562	4.89212e-08	0.0633445	2.02624e-05	-0.246956	1.59e-15
cg03337084	6	1092876609	LY6G5C	0.218	0.0243675	0.263	3.59759e-05	0.256	0.0363524	1.87285e-12	0.49683	3.7992e-09	0.291424	1.24e-20
cg00621943	6	1092876784	LY6G5C	0.148	0.284987	0.191	0.0110487	0.265	0.0530864	5.96937e-07	0.471601	0.000153436	NA	NA
cg00271925	6	1092879177	LY6G5C	-0.223	0.0187944	-0.084	0.670628	-0.162	0.0400419	5.43896e-05	0.0424177	0.00560582	NA	NA
cg27198696	6	1092910660	LY6G6E	-0.274	0.00108518	-0.158	0.0698855	-0.255	0.0436976	5.31309e-09	0.0513492	3.07442e-06	-0.251055	5.09e-16
cg20133890	6	1092910692	LY6G6E	-0.249	0.00468994	-0.125	0.267491	-0.239	0.0457353	1.7742e-07	0.20869	5.77746e-05	-0.258357	1.39e-16
cg14258501	6	1092910776	LY6G6E	-0.332	1.64067e-05	-0.239	0.000335813	-0.32	0.0402012	1.73215e-15	0.135679	7.82815e-12	-0.40447	3.93e-37
cg15948030	6	1092991373	VARS	-0.292	0.000318171	-0.172	0.0333502	-0.271	0.0423614	1.46891e-10	0.108759	1.51846e-07	-0.316435	6.46e-24
cg24234938	6	1093020654		-0.215	0.0281211	-0.026	0.957032	-0.108	0.0373594	0.00388303	0.00542296	0.119061	-0.218696	1.1e-12
cg20129073	6	1093258076	TNXB	0.078	0.738984	0.166	0.0465784	0.143	0.0377157	0.000142908	0.283624	0.0116356	NA	NA
cg24504289	6	1093292026	TNXB	0.198	0.0577554	0.217	0.00190489	0.334	0.0554168	1.58378e-09	0.780699	1.1309e-06	0.177352	1.01e-08
cg15078061	6	1093348106	PRRT1	0.266	0.00169708	0.16	0.0633989	0.24	0.0406583	3.62705e-09	0.166047	2.2136e-06	0.301579	6.99e-22
cg16040614	6	1093349359	PRRT1	0.085	0.696701	0.176	0.027687	0.169	0.0420956	5.73151e-05	0.231136	0.00583287	0.133301	1.54e-05
cg27068095	6	1093349564	PRRT1	0.129	0.418921	0.21	0.00303606	0.204	0.0395759	2.51698e-07	0.39639	7.67404e-05	0.138294	5.98e-06
cg20914572	6	1093350422	PRRT1	0.167	0.174805	0.186	0.0154706	0.189	0.0368782	2.79299e-07	0.720068	8.30042e-05	NA	NA
cg04749507	6	1093350751	PPT2	0.152	0.260507	0.2	0.00635518	0.204	0.0391304	1.88028e-07	0.602323	6.06656e-05	0.140336	4.84e-06
cg19048176	6	1093350872	PPT2	0.225	0.0172523	0.168	0.0433765	0.225	0.0414095	5.84299e-08	0.204404	2.32824e-05	0.172324	2.1e-08
cg06814287	6	1093351132	PPT2	0.224	0.0179092	0.232	0.000560393	0.266	0.0402845	4.02726e-11	0.965584	5.28617e-08	0.15051	9.26e-07
cg12883279	6	1093351321	PPT2	0.219	0.0228212	0.218	0.00179178	0.241	0.0383151	3.04594e-10	0.935771	2.81731e-07	0.177127	8.67e-09
cg12626589	6	1093351331	PPT2	0.198	0.0578865	0.215	0.0021513	0.263	0.0437001	1.8746e-09	0.984524	1.29205e-06	0.194937	2.75e-10
cg25426302	6	1093351374	PPT2	0.181	0.110032	0.196	0.00776841	0.219	0.0398127	4.01153e-08	0.960637	1.703e-05	0.191561	6.07e-10
cg13934406	6	1093351426	PPT2	0.174	0.142159	0.212	0.00276562	0.247	0.0436568	1.63856e-08	0.528525	7.9485e-06	0.206178	2.74e-11
cg17113856	6	1093351443	PPT2	0.149	0.281193	0.214	0.00236198	0.222	0.0412217	6.76941e-08	0.369976	2.61e-05	0.183777	2.34e-09
cg06108383	6	1093351447	PPT2	0.173	0.147097	0.222	0.00134096	0.254	0.0436177	5.67256e-09	0.541412	3.22493e-06	0.194706	2.72e-10
cg02956248	6	1093351449	PPT2	0.198	0.0580807	0.206	0.00401413	0.254	0.0434795	4.94753e-09	0.781828	2.90527e-06	0.187011	1.48e-09
cg23359665	6	1093351455	PPT2	0.201	0.0525082	0.193	0.00962661	0.239	0.0422107	1.49874e-08	0.960739	7.38054e-06	0.195054	2.59e-10
cg16481280	6	1093351503	PPT2	0.175	0.139332	0.205	0.00425217	0.278	0.0500067	2.5776e-08	0.742355	1.16196e-05	0.188289	1.19e-09
cg20328456	6	1093351661	PPT2	0.133	0.386291	0.189	0.0128224	0.214	0.0450554	1.96501e-06	0.333256	0.000402041	0.149398	1.3e-06
cg00110832	6	1093351678	PPT2	0.117	0.499639	0.171	0.0352225	0.302	0.0706878	1.95209e-05	0.359484	0.0025197	NA	NA
cg11386011	6	1093351704	PPT2	0.183	0.106288	0.174	0.0307048	0.241	0.0471045	3.07581e-07	0.920604	8.94255e-05	0.142309	3.73e-06
cg14130039	6	1093351773	PPT2	0.158	0.227899	0.169	0.040585	0.186	0.0393083	2.15601e-06	0.891896	0.000432445	NA	NA
cg09715059	6	1093453884		0.11	0.54613	0.199	0.00656819	0.218	0.0459652	2.01113e-06	0.32773	0.000409365	NA	NA
cg00523604	6	1093453889		0.157	0.234068	0.187	0.0139015	0.22	0.0435611	4.20427e-07	0.893357	0.000115553	NA	NA
cg06192961	6	1093525018	C6orf10	0.043	0.864715	0.186	0.0154706	0.148	0.040989	0.000300237	0.0342273	0.0203517	NA	NA
cg17039645	6	1093525051	C6orf10	0.071	0.77093	0.199	0.00662205	0.174	0.0412736	2.53208e-05	0.0666574	0.00310051	NA	NA
cg01937212	6	1093525645	C6orf10	0.064	0.79937	0.194	0.00928948	0.18	0.0460642	9.63773e-05	0.0326531	0.00871342	NA	NA
cg20795701	6	1093525777	C6orf10	0.078	0.738803	0.191	0.0110162	0.219	0.0550239	6.67088e-05	0.0432663	0.00656673	NA	NA
cg24640182	6	1093535616	C6orf10	0.027	0.915166	0.202	0.0055032	0.148	0.0385799	0.000126316	0.0189305	0.0106013	NA	NA
cg20636526	6	1093535693	C6orf10	0.066	0.789965	0.168	0.0414087	0.139	0.0377056	0.0002378	0.167524	0.0170896	NA	NA
cg08099136	6	1094041799	PSMB8	-0.249	0.00461059	-0.12	0.314116	-0.226	0.0453589	6.44611e-07	0.0605585	0.000163338	-0.256682	1.6e-16
cg01309328	6	1094041801	PSMB8	-0.3	0.000182778	-0.174	0.0298389	-0.302	0.0460762	5.48302e-11	0.102877	6.82086e-08	-0.307032	1.27e-22
cg02657012	6	1094043513	PSMB8	-0.138	0.357458	-0.208	0.00344434	-0.226	0.044225	3.36008e-07	0.187965	9.58944e-05	-0.191494	5.08e-10
cg19136673	6	1094043885	PSMB8	-0.333	1.47794e-05	-0.286	3.89982e-06	-0.383	0.0433881	1.18732e-18	0.581449	1.08693e-14	-0.380009	3.09e-33
cg04773990	6	1094050958	TAP1	-0.13	0.412532	-0.168	0.0415634	-0.169	0.0384047	1.11642e-05	0.563775	0.00161439	-0.211482	9.27e-12
cg07623567	6	1094140071	HLA-DMB	-0.101	0.601245	-0.223	0.00125533	-0.238	0.0480927	7.48163e-07	0.0692214	0.000184217	-0.28312	1.44e-19
cg26175846	6	1094203040	HLA-DOA	-0.007	0.980863	0.194	0.00937571	0.161	0.0551762	0.00347907	0.00171411	0.111013	NA	NA
cg06426027	6	1094463192	VPS52	0.208	0.0376219	0.069	0.782064	0.311	0.0811903	0.000125364	0.117757	0.0105413	NA	NA
cg03189210	6	1094476022	B3GALT4	-0.237	0.00936415	0.025	0.95775	-0.107	0.0405135	0.00820523	0.00041004	0.185481	NA	NA
cg16396284	6	1094476085	B3GALT4	-0.208	0.0391049	-0.118	0.335035	-0.18	0.040299	8.05979e-06	0.204518	0.00125057	-0.210742	8.09e-12
cg02066343	6	1094821006	ITPR3	0.132	0.393224	0.189	0.0123653	0.193	0.040134	1.43667e-06	0.548765	0.000313145	0.167782	5.31e-08
cg25207224	6	1095441737	HMGA1	-0.226	0.0162389	-0.187	0.0139015	-0.249	0.0426232	5.33342e-09	0.432963	3.08119e-06	-0.2031	5.67e-11
cg00794673	6	1096246997	ANKS1A	-0.102	0.594474	-0.198	0.0069518	-0.182	0.0400589	5.65627e-06	0.138175	0.000940624	-0.128293	3.01e-05
cg09473282	6	1096346503		0.08	0.727866	0.191	0.0114777	0.172	0.0410975	2.83818e-05	0.117256	0.00338672	0.166906	5.51e-08
cg08640466	6	1096383761		0.031	0.902274	0.181	0.0210267	0.148	0.041358	0.000352968	0.0592604	0.0228074	NA	NA
cg27426442	6	1096411661	SCUBE3	0.099	0.61232	0.19	0.0123296	0.206	0.0464768	8.9609e-06	0.260577	0.00135418	NA	NA
cg17510121	6	1096413458	SCUBE3	0.139	0.347731	0.247	0.000164445	0.297	0.0499937	2.86365e-09	0.285346	1.81922e-06	0.167193	6.7e-08
cg20595752	6	1096688964	TEAD3	0.13	0.408329	0.189	0.0124225	0.183	0.0382447	1.75907e-06	0.464981	0.000370086	0.138532	6.49e-06
cg03591753	6	1096889689	FKBP5	-0.306	0.000118323	-0.229	0.000779677	-0.437	0.0575469	3.31734e-14	0.996497	1.06701e-10	-0.218741	1.73e-12
cg11075561	6	1097318928		0.044	0.861416	0.187	0.014127	0.16	0.0414546	0.000115536	0.0843843	0.00996845	NA	NA
cg08435674	6	1097539042		0.196	0.0633739	0.217	0.0018996	0.229	0.0381126	1.90498e-09	0.714679	1.31046e-06	0.2171	2.18e-12
cg19115490	6	1098714474		-0.282	0.000620371	-0.247	0.000164279	-0.325	0.0448994	4.53256e-13	0.032198	1.09341e-09	-0.572869	2.66e-68
cg12727060	6	1098798987		0.19	0.0794218	0.236	0.000407768	0.319	0.050743	3.36061e-10	0.607844	3.06862e-07	NA	NA
cg04466022	6	1098848672	MDGA1	0.048	0.850321	0.178	0.024697	0.141	0.0383179	0.000233413	0.096593	0.0168387	NA	NA
cg07693262	6	1098855578	MDGA1	0.021	0.933872	0.165	0.048858	0.162	0.0515897	0.00166348	0.0554012	0.0685806	NA	NA
cg13380995	6	1098900677		0.152	0.262319	0.258	5.921e-05	0.233	0.0375081	5.36258e-10	0.170021	4.58035e-07	0.258794	6.54e-17
cg04457658	6	1098962862		0.124	0.451542	0.175	0.0280516	0.179	0.0401691	8.00353e-06	0.527505	0.00124238	0.1798	5.86e-09
cg09407967	6	1102606236		0.098	0.618503	0.175	0.0295562	0.189	0.0454271	3.03117e-05	0.356081	0.00356812	NA	NA
cg02404974	6	1102606882		0.209	0.0371388	0.122	0.290955	0.182	0.0408752	8.22683e-06	0.12683	0.00126987	NA	NA
cg08655662	6	1102669177		0.205	0.0449468	0.066	0.801339	0.143	0.0394238	0.000300685	0.0666384	0.0203744	NA	NA
cg25953930	6	1102693128		0.273	0.00112297	0.294	1.93162e-06	0.331	0.0403327	2.41622e-16	0.432185	1.36929e-12	0.258867	1.01e-16
cg10297105	6	1102701399		0.209	0.036925	0.085	0.657521	0.151	0.0437089	0.000533961	0.0110447	0.0308827	NA	NA
cg14086013	6	1102835327	MDFI	0.213	0.029964	0.118	0.335029	0.172	0.0381256	6.76137e-06	0.149721	0.00108299	0.12154	7.16e-05
cg25254074	6	1102837913	MDFI	0.246	0.00564965	0.123	0.286431	0.226	0.0460272	9.16658e-07	0.0472162	0.000218472	0.210219	8.61e-12
cg00374492	6	1103246454	CCND3	-0.155	0.242486	-0.211	0.00289531	-0.205	0.0377458	5.55704e-08	0.47227	2.23929e-05	-0.166053	6.58e-08
cg11854981	6	1103450434	TRERF1	-0.275	0.00102976	-0.204	0.00452901	-0.341	0.0503936	1.25921e-11	0.533086	2.03425e-08	-0.452662	2.25e-45
cg16597079	6	1103616224	TRERF1	-0.303	0.000153151	-0.222	0.00132451	-0.298	0.0404491	1.90483e-13	0.244605	4.92809e-10	-0.446305	2.76e-44
cg21228424	6	1103908901	PRPH2	0.225	0.0170181	0.098	0.530283	0.192	0.0433354	9.57287e-06	0.117915	0.00142964	0.276907	6.43e-19
cg00026362	6	1105089329	LOC100132354	0.257	0.00291102	0.126	0.258993	0.205	0.0397944	2.50691e-07	0.0505937	7.66239e-05	0.154951	4.39e-07
cg10938046	6	1105200165	C6orf223	0.254	0.00343064	0.176	0.0270431	0.229	0.0389469	3.93676e-09	0.100639	2.36223e-06	0.242328	7.54e-15
cg01133215	6	1106630269	RUNX2	-0.255	0.00339815	-0.241	0.000275234	-0.344	0.0483234	1.13256e-12	0.847049	2.37855e-09	-0.335789	1.26e-26
cg04326499	6	1106857668		0.15	0.271786	0.179	0.0237331	0.386	0.0798073	1.36242e-06	0.897426	0.000300444	NA	NA
cg05218678	6	1107312129		0.132	0.395611	0.165	0.0499584	0.285	0.0667059	1.99803e-05	0.294625	0.0025697	NA	NA
cg00782811	6	1107524322	RCAN2	0.202	0.0501558	0.232	0.000571782	0.296	0.0467122	2.42421e-10	0.629115	2.33291e-07	0.291763	1.36e-20
cg15858970	6	1107944609	LOC100287718	0.205	0.044669	0.06	0.835548	0.137	0.0395836	0.000547416	0.0420763	0.0314641	NA	NA
cg15658676	6	1114864065	KLHL31	0.081	0.721784	0.177	0.025973	0.154	0.0388657	7.08507e-05	0.182935	0.00687568	NA	NA
cg19801120	6	1114864097	KLHL31	0.119	0.486256	0.173	0.0317564	0.177	0.0403047	1.11501e-05	0.624249	0.001613	NA	NA
cg03849133	6	1132083471	B3GAT2	0.093	0.656161	0.167	0.0440499	0.182	0.0479329	0.000145998	0.136268	0.0118305	NA	NA
cg17853635	6	1132615488	C6orf155	-0.032	0.897412	0.195	0.00852308	0.174	0.0581942	0.00281438	0.00151524	0.0969051	NA	NA
cg25850808	6	1134893650	CD109	-0.22	0.0219481	-0.117	0.345411	-0.219	0.048609	6.79024e-06	0.0860055	0.00108616	-0.276451	9.53e-19
cg20068209	6	1136477177	TMEM30A	-0.36	2.18272e-06	-0.256	6.87707e-05	-0.421	0.0483713	3.3809e-18	0.362577	2.68238e-14	-0.420222	1.2e-39
cg01153979	6	1140065803	IRAK1BP1	0.204	0.045542	-0.042	0.912447	0.079	0.0443079	0.0733212	0.000555235	0.539847	NA	NA
cg00099766	6	1150609311	RRAGD	-0.218	0.0241361	-0.092	0.597286	-0.24	0.0577594	3.23531e-05	0.0783281	0.00374909	-0.155717	3.68e-07
cg05513455	6	1166138719		0.217	0.0247855	0.059	0.842076	0.131	0.0361077	0.000274494	0.031924	0.0190147	NA	NA
cg06535003	6	1166792764		0.097	0.629565	0.166	0.0460371	0.209	0.0526718	7.19912e-05	0.313538	0.00695798	0.134564	1.21e-05
cg06367607	6	1167353659		0.245	0.00578977	0.158	0.0693282	0.314	0.0560723	2.12313e-08	0.232708	9.89577e-06	0.242923	7.01e-15
cg05746014	6	1168737996	SOBP	0.232	0.0117177	0.15	0.100518	0.201	0.038318	1.51516e-07	0.160689	5.03679e-05	0.12356	5.67e-05
cg23701396	6	1168835554	SOBP	0.094	0.648389	0.173	0.0328674	0.177	0.0434629	4.65523e-05	0.31404	0.00499532	0.124345	5.06e-05
cg25015371	6	1169752072		-0.012	0.9648	0.169	0.040585	0.129	0.0482003	0.007239	0.00913959	0.173061	NA	NA
cg15478483	6	1172813651		0.146	0.302211	0.168	0.0418768	0.178	0.0388198	4.26817e-06	0.975138	0.000751676	0.147293	1.74e-06
cg09512548	6	1172860306	FYN	0.245	0.00585415	0.079	0.708825	0.178	0.0417552	1.98442e-05	0.0205971	0.00255589	0.14242	3.77e-06
cg22867643	6	1175169963	HDAC2	-0.124	0.450528	-0.2	0.00633925	-0.176	0.0363861	1.268e-06	0.250704	0.000282767	-0.14808	1.54e-06
cg23741330	6	1177710102	FAM26E	0.073	0.763288	0.211	0.00292861	0.184	0.0421673	1.25254e-05	0.0345778	0.00176483	0.153848	6e-07
cg03051880	6	1180539184	MAN1A1	-0.243	0.00653982	-0.089	0.62228	-0.204	0.0461541	1.0206e-05	0.0324723	0.00150758	-0.205766	3.59e-11
cg02578070	6	1180546465	MAN1A1	-0.224	0.0176834	-0.142	0.146339	-0.197	0.0388264	4.11802e-07	0.241575	0.000113699	-0.23249	6.42e-14
cg24123106	6	1183977651	FABP7	0.051	0.843475	0.176	0.0271252	0.165	0.0452262	0.000264247	0.0961008	0.0184805	NA	NA
cg13341412	6	1185028633	NKAIN2	-0.243	0.00653836	-0.203	0.00505172	-0.248	0.0391787	2.32993e-10	0.689871	2.26538e-07	-0.238434	1.25e-14
cg03226666	6	1185028683	NKAIN2	-0.207	0.0394081	-0.281	6.52587e-06	-0.301	0.042279	1.15686e-12	0.0980463	2.41539e-09	-0.290828	1.2e-20
cg12774946	6	1190843981	ARHGAP18	0.184	0.102274	0.234	0.000477443	0.249	0.0403705	6.74545e-10	0.561051	5.57479e-07	0.220639	1.1e-12
cg13603171	6	1193600350	MOXD1	0.214	0.0293782	0.067	0.794402	0.134	0.0364241	0.000240553	0.0380417	0.0172112	0.125383	4.69e-05
cg14801038	6	1195091494	TCF21	0.253	0.00360073	0.022	0.964577	0.129	0.0371261	0.000522929	0.00142868	0.0304121	NA	NA
cg13878093	6	1195151644	TBPL1	-0.023	0.929972	0.167	0.0439635	0.102	0.0371014	0.0059895	0.0118413	0.154924	NA	NA
cg00603110	6	1195272808		0.238	0.00840424	0.171	0.0356581	0.28	0.0494207	1.48465e-08	0.190698	7.32129e-06	0.120649	8.13e-05
cg18669406	6	1199022349		-0.277	0.00089956	-0.081	0.694863	-0.27	0.0568718	1.98703e-06	0.00946973	0.000405384	-0.149801	1.09e-06
cg07840898	6	1199602499	HEBP2	0.009	0.972712	-0.171	0.036523	-0.114	0.0385869	0.00307331	0.0185779	0.102662	NA	NA
cg13280041	6	1199744053	NHSL1	0.299	0.000196586	0.152	0.0927453	0.282	0.0458014	6.98229e-10	0.0515963	5.74393e-07	0.206802	2.56e-11
cg15962969	6	1199744075	NHSL1	0.242	0.00704725	0.142	0.144502	0.24	0.0454523	1.31904e-07	0.157516	4.50222e-05	0.239151	1.01e-14
cg18787802	6	1200067888	ECT2L	0.231	0.0127597	0.136	0.178821	0.3	0.0581696	2.61296e-07	0.367213	7.87255e-05	NA	NA
cg07932300	6	1200332116	HECA	-0.17	0.16186	-0.176	0.0270451	-0.283	0.0566278	5.56509e-07	0.953197	0.000144711	-0.316971	7.95e-24
cg23981354	6	1200333164	HECA	-0.07	0.776253	-0.17	0.0376273	-0.171	0.0433222	7.59326e-05	0.673314	0.00722548	NA	NA
cg15961693	6	1200566241		0.193	0.071567	0.236	0.000418941	0.316	0.0501097	2.7481e-10	0.718525	2.6025e-07	0.142943	3.14e-06
cg04895233	6	1205263645	PLAGL1	0.203	0.048037	0.137	0.174853	0.218	0.0520126	2.8547e-05	0.0164582	0.0034053	0.164058	1.07e-07
cg04052934	6	1208056206		0.098	0.617739	0.2	0.00615014	0.178	0.0378936	2.80035e-06	0.318224	0.000538105	0.236782	3.43e-14
cg04494800	6	1210653042	ZC3H12D	-0.344	6.8634e-06	-0.2	0.00627289	-0.311	0.0418006	1.10128e-13	0.0281203	3.04796e-10	-0.384249	1.13e-33
cg13136655	6	1210683320	ZC3H12D	-0.299	0.000191584	-0.214	0.00235081	-0.276	0.0383019	6.0044e-13	0.287348	1.38305e-09	-0.384406	7.97e-34
cg04275695	6	1210683462	ZC3H12D	-0.234	0.0106894	-0.145	0.125426	-0.235	0.0436497	7.2757e-08	0.730909	2.77733e-05	-0.234045	4.16e-14
cg17501395	6	1210683520	ZC3H12D	-0.296	0.00023565	-0.275	1.17148e-05	-0.332	0.0405283	2.67019e-16	0.924626	1.48958e-12	-0.400943	2.08e-36
cg18082788	6	1210683528	ZC3H12D	-0.183	0.106034	-0.249	0.000140058	-0.256	0.04005	1.51657e-10	0.414728	1.55145e-07	-0.413093	2.36e-38
cg12061236	6	1212438076	AKAP12	0.225	0.0173947	0.08	0.700917	0.146	0.0360223	5.30867e-05	0.04443	0.00550474	NA	NA
cg21157690	6	1213004085	ESR1	0.082	0.716199	0.195	0.00868697	0.188	0.0428088	1.13114e-05	0.206389	0.00163236	0.182951	2.86e-09
cg17264271	6	1213004128	ESR1	0.152	0.258105	0.174	0.031012	0.183	0.038373	1.88932e-06	0.898444	0.00039081	NA	NA
cg15961007	6	1213900469	MYCT1	-0.289	0.000396652	-0.075	0.738658	-0.251	0.0526976	1.97241e-06	0.00322402	0.000402862	-0.237621	2.26e-14
cg09364590	6	1216415092	TIAM2	0.258	0.00269475	0.168	0.0433731	0.227	0.038448	3.71522e-09	0.175661	2.25201e-06	0.239396	1.19e-14
cg03679544	6	1216415163	TIAM2	0.226	0.016445	0.18	0.0218752	0.217	0.0379582	1.00882e-08	0.496307	5.31232e-06	0.240001	8.85e-15
cg25383605	6	1216415238	TIAM2	0.102	0.596239	0.201	0.00600912	0.201	0.0420218	1.6444e-06	0.58944	0.000349253	0.192947	4.99e-10
cg06535156	6	1216415246	TIAM2	0.185	0.0958302	0.22	0.00152829	0.237	0.0400261	3.06107e-09	0.612761	1.925e-06	0.242843	7.28e-15
cg23100720	6	1216647577	NOX3	0.09	0.66941	0.171	0.035472	0.152	0.0380663	6.39645e-05	0.280496	0.00635069	0.24144	8.24e-15
cg18952546	6	1218915374		0.132	0.395641	0.191	0.0109226	0.233	0.0486396	1.58242e-06	0.35066	0.000339523	NA	NA
cg03467087	6	1219225427	SYNJ2	-0.114	0.520011	-0.177	0.0254724	-0.162	0.0369283	1.20857e-05	0.396741	0.00171363	-0.277435	4.61e-19
cg03940776	6	1219267306	SYNJ2	-0.309	9.21669e-05	-0.234	0.00047602	-0.368	0.0480173	1.69732e-14	0.402132	5.94106e-11	-0.434162	7.04e-42
cg23648991	6	1219363827	SERAC1	0.082	0.71627	0.166	0.0484005	0.2	0.0535144	0.000180468	0.191322	0.0138674	NA	NA
cg27279839	6	1219771802	TMEM181	0.214	0.0286695	0.12	0.316206	0.178	0.0389798	4.69266e-06	0.18576	0.000810158	NA	NA
cg09262230	6	1219830230	TMEM181	0.079	0.732208	0.221	0.00141356	0.226	0.0480862	2.66339e-06	0.0459174	0.000516513	NA	NA
cg24873410	6	1227621480	RPS6KA2	0.25	0.00435807	0.026	0.957032	0.145	0.0422638	0.000617731	0.00156596	0.0342943	NA	NA
cg19566648	6	1227832714	RPS6KA2	0.063	0.802407	0.179	0.0231607	0.197	0.0518497	0.000147786	0.102857	0.0119483	NA	NA
cg19851574	6	1227963070	RPS6KA2	0.265	0.00176591	0.238	0.000365369	0.281	0.0390908	6.48734e-13	0.816957	1.46592e-09	0.279521	2.67e-19
cg15090899	6	1227963097	RPS6KA2	0.216	0.0265277	0.187	0.0141544	0.211	0.0368066	9.76096e-09	0.637713	5.17051e-06	0.253599	4.2e-16
cg11454936	6	1227969832	RPS6KA2	-0.047	0.85513	0.192	0.0102134	0.112	0.0418038	0.00743562	0.00062472	0.175518	NA	NA
cg12798992	6	1228196198	FGFR1OP	-0.073	0.760817	-0.189	0.0125206	-0.165	0.040615	4.87385e-05	0.0900773	0.00516043	NA	NA
cg23216724	6	1228356421	GPR31	0.225	0.0168236	0.131	0.221528	0.221	0.0446379	7.52744e-07	0.262548	0.000184962	0.127134	3.44e-05
cg16335098	6	1230133079		-0.077	0.743867	-0.17	0.0386664	-0.142	0.0366386	0.000109957	0.28422	0.00960553	NA	NA
cg21960303	6	1231236278		-0.214	0.0286768	0.013	0.979476	-0.114	0.0525181	0.0298281	0.000887893	0.365407	NA	NA
cg07393369	7	1232515307	PDGFA	0.085	0.697256	0.183	0.0182664	0.161	0.0393799	4.28537e-05	0.142287	0.00468174	NA	NA
cg03120555	7	1232595140	PRKAR1B	-0.24	0.00751601	-0.044	0.905565	-0.15	0.0407595	0.000240655	0.00721457	0.0172116	-0.263007	2.58e-17
cg26203136	7	1232703724	PRKAR1B	0.155	0.241977	0.178	0.0245711	0.203	0.0416474	1.12997e-06	0.768853	0.000258277	0.23816	1.52e-14
cg12816748	7	1232717410	PRKAR1B	-0.048	0.850556	-0.165	0.0497382	-0.169	0.0515236	0.00102195	0.0674308	0.0489949	-0.169163	4.2e-08
cg17593625	7	1232717467	PRKAR1B	-0.065	0.794404	-0.191	0.0111766	-0.187	0.0461985	5.27951e-05	0.0843968	0.00547944	-0.319488	2.15e-24
cg04956362	7	1232831073	UNC84A	0.222	0.0200895	0.144	0.133264	0.195	0.0386586	4.55863e-07	0.216733	0.000122855	0.149719	1.29e-06
cg19254152	7	1233048141	C7orf50	-0.089	0.676864	-0.193	0.00996432	-0.197	0.0446868	1.02885e-05	0.231754	0.00151726	-0.270033	4.47e-18
cg26224354	7	1233061042	C7orf50	-0.174	0.143884	-0.189	0.0129072	-0.194	0.0369225	1.40076e-07	0.837396	4.73268e-05	-0.190096	7.02e-10
cg17311587	7	1233214756		-0.144	0.314791	-0.185	0.0160461	-0.199	0.0410297	1.26312e-06	0.535118	0.000281854	-0.158273	2.9e-07
cg25778892	7	1233214794		-0.09	0.671734	-0.205	0.00426685	-0.206	0.0454458	5.54559e-06	0.0956796	0.000926931	-0.204062	4.68e-11
cg07339662	7	1233236593	UNCX	0.207	0.0402848	-0.004	0.995321	0.092	0.0401546	0.0219071	0.00216657	0.314089	NA	NA
cg04919563	7	1233245159		0.217	0.0255808	-0.02	0.968139	0.086	0.0377178	0.0220818	0.000911534	0.315187	NA	NA
cg15701281	7	1233427237		0.002	0.993772	-0.186	0.0157132	-0.121	0.0384034	0.00157015	0.00874854	0.0660263	-0.193648	4.15e-10
cg06902025	7	1233510483		-0.033	0.89519	-0.195	0.00874192	-0.185	0.0490026	0.000162646	0.0300035	0.0128216	NA	NA
cg25541528	7	1233510487		-0.03	0.905009	-0.224	0.00116123	-0.199	0.047251	2.65e-05	0.00749289	0.00321829	NA	NA
cg00411097	7	1233560718	TMEM184A	-0.15	0.277255	-0.24	0.000297542	-0.22	0.0369195	2.62427e-09	0.498388	1.69735e-06	-0.292086	1e-20
cg09990600	7	1233560771	TMEM184A	-0.12	0.481237	-0.221	0.00138461	-0.183	0.0351232	1.81341e-07	0.19849	5.8965e-05	-0.234772	2.41e-14
cg12503394	7	1233560786	TMEM184A	-0.171	0.154734	-0.24	0.00029901	-0.224	0.0365406	8.72418e-10	0.419348	6.86072e-07	-0.261775	3.93e-17
cg21368161	7	1233560804	TMEM184A	-0.128	0.426894	-0.266	2.83462e-05	-0.218	0.0361766	1.6185e-09	0.0505034	1.14881e-06	-0.278818	3.42e-19
cg27165456	7	1233747245	ELFN1	-0.175	0.138179	-0.175	0.0295562	-0.334	0.0662331	4.68189e-07	0.921835	0.000125681	-0.30943	5.47e-23
cg09367467	7	1233858877	MAD1L1	-0.101	0.603401	-0.167	0.0443319	-0.21	0.0527687	6.7156e-05	0.259756	0.00659783	-0.212195	7.07e-12
cg18495884	7	1233984768	MAD1L1	-0.211	0.0336794	-0.152	0.091764	-0.266	0.0525118	4.23433e-07	0.331423	0.000116111	NA	NA
cg27299047	7	1234067917	MAD1L1	-0.158	0.22616	-0.202	0.00525339	-0.284	0.0536304	1.14285e-07	0.481048	4.00084e-05	-0.280278	3.38e-19
cg03663120	7	1234249269	NUDT1	0.237	0.00936415	0.164	0.0528921	0.224	0.0400688	2.12229e-08	0.336954	9.89577e-06	0.18839	1e-09
cg06895137	7	1234286486	SNX8	0.189	0.0831122	0.184	0.0166864	0.217	0.0404737	8.35978e-08	0.669192	3.11552e-05	NA	NA
cg14603031	7	1234527854	LFNG	-0.221	0.0205254	-0.221	0.00144454	-0.309	0.048557	1.92982e-10	0.850795	1.92457e-07	-0.354532	1.96e-29
cg09723161	7	1234528579	LFNG	-0.25	0.00449434	-0.129	0.234082	-0.202	0.040158	4.95793e-07	0.0403395	0.000132098	-0.30386	1.78e-22
cg06767187	7	1234604797	IQCE	0.28	0.000708108	0.118	0.331541	0.22	0.0418513	1.54694e-07	0.0138399	5.13228e-05	0.189554	9.33e-10
cg08157914	7	1234611148	IQCE	0.206	0.0428614	0.073	0.757115	0.166	0.0459728	0.000301512	0.0458124	0.0204149	NA	NA
cg08703857	7	1234618321	IQCE	0.272	0.00118674	0.106	0.446771	0.23	0.0463672	6.94446e-07	0.0122576	0.000174112	0.271571	2.67e-18
cg12560421	7	1234621197		0.206	0.0421215	0.061	0.828786	0.138	0.0400121	0.000568134	0.0346621	0.032289	0.15766	2.72e-07
cg01439383	7	1234693446	AMZ1	-0.211	0.0325176	-0.236	0.000397678	-0.238	0.0364536	6.89675e-11	0.725691	8.28697e-08	-0.290979	1.46e-20
cg18285681	7	1234693511	AMZ1	-0.125	0.442444	-0.176	0.0272978	-0.161	0.0357903	7.0819e-06	0.550424	0.00112175	-0.151607	1.07e-06
cg13008538	7	1235048411	CARD11	-0.184	0.102979	-0.197	0.00754346	-0.237	0.042956	3.67058e-08	0.679114	1.57322e-05	-0.333813	1.97e-26
cg25879142	7	1236636064		0.214	0.0286621	0.222	0.00132451	0.235	0.0372293	2.85781e-10	0.814115	2.678e-07	0.136187	9.77e-06
cg14485097	7	1236636152		0.154	0.252375	0.172	0.0333502	0.176	0.037028	1.9814e-06	0.980288	0.000404467	0.151332	9.3e-07
cg04160501	7	1236688340	FOXK1	-0.182	0.107241	-0.173	0.031734	-0.22	0.0432573	3.52515e-07	0.725323	0.000100046	-0.362381	1.1e-30
cg22846826	7	1236688600	FOXK1	-0.229	0.0135649	-0.299	1.13666e-06	-0.293	0.0374761	4.89428e-15	0.517377	1.98567e-11	-0.295915	2.26e-21
cg09022230	7	1237421898	TNRC18	-0.222	0.0194612	-0.12	0.318126	-0.196	0.0414719	2.23715e-06	0.21646	0.000445964	-0.291899	1.19e-20
cg10206969	7	1237483065	FBXL18	-0.202	0.0501558	-0.207	0.00385466	-0.246	0.041726	3.67742e-09	0.767966	2.236e-06	-0.213159	5.86e-12
cg00232092	7	1237483560	FBXL18	-0.27	0.00135755	-0.142	0.144748	-0.296	0.0522332	1.39644e-08	0.105703	7.00233e-06	-0.32348	6.93e-25
cg20427144	7	1237483591	FBXL18	-0.275	0.00102976	-0.164	0.05099	-0.307	0.0502013	9.30267e-10	0.21221	7.25175e-07	-0.270548	3.55e-18
cg01653727	7	1237492342	FBXL18	-0.108	0.560641	-0.205	0.00441012	-0.212	0.0441572	1.62792e-06	0.21694	0.000346382	-0.172797	2.31e-08
cg22108567	7	1237500255	MIR589	-0.105	0.577339	-0.181	0.0202467	-0.254	0.0586771	1.5434e-05	0.276347	0.00208884	-0.183219	2.81e-09
cg24589292	7	1237578628		0.203	0.0481025	0.021	0.966187	0.112	0.0416231	0.00723046	0.00795958	0.172928	NA	NA
cg01926646	7	1243640608	THSD7A	0.037	0.882414	0.167	0.0440513	0.169	0.0522066	0.0011999	0.0548647	0.054876	NA	NA
cg10068437	7	1250091675		0.255	0.0033185	0.136	0.181735	0.19	0.0359335	1.24466e-07	0.0675173	4.28936e-05	0.183916	2.32e-09
cg23385718	7	1250091710		0.264	0.001896	0.206	0.00415976	0.238	0.0361531	4.45027e-11	0.280355	5.74351e-08	0.253893	2.97e-16
cg06977285	7	1250092149		0.258	0.00269398	0.172	0.0339415	0.224	0.0378725	3.43885e-09	0.119108	2.11683e-06	0.28451	6.24e-20
cg11765288	7	1250500448	HDAC9	-0.226	0.0165234	-0.204	0.00455486	-0.246	0.040004	7.91058e-10	0.77183	6.36102e-07	-0.333018	3.27e-26
cg21433125	7	1250500467	HDAC9	-0.156	0.237751	-0.21	0.0030161	-0.209	0.0384477	5.08762e-08	0.580521	2.09024e-05	-0.279711	4.07e-19
cg25653223	7	1252797773		0.206	0.0425343	0.08	0.702946	0.151	0.0392531	0.000113684	0.0995297	0.00985167	NA	NA
cg16448636	7	1253174194		0.232	0.0122487	0.188	0.0137897	0.223	0.0375432	2.78734e-09	0.605003	1.77707e-06	0.181288	4.42e-09
cg27508620	7	1253174410		0.28	0.000711078	0.206	0.00414785	0.269	0.0396713	1.22066e-11	0.216105	1.98999e-08	0.232349	7.1e-14
cg08701183	7	1253174466		0.268	0.0014824	0.188	0.0138822	0.238	0.0373271	1.74727e-10	0.286199	1.75725e-07	0.227159	2.27e-13
cg22804000	7	1256762376	DFNA5	0.209	0.0366063	0.017	0.972472	0.108	0.0393188	0.00623758	0.00586427	0.158685	NA	NA
cg13630131	7	1257855838		0.062	0.805445	0.172	0.0343413	0.14	0.0376971	0.000203606	0.158454	0.0151443	NA	NA
cg08101036	7	1259118340	HOXA3	0.101	0.600582	0.173	0.0316142	0.16	0.0384076	3.15123e-05	0.345868	0.00367431	0.230192	1.24e-13
cg00921266	7	1259118348	HOXA3	0.105	0.575995	0.167	0.0446161	0.157	0.0383134	4.05265e-05	0.434579	0.00449071	0.217326	2.24e-12
cg25967031	7	1259135888	HOXA4	0.089	0.674353	0.17	0.0379371	0.166	0.0418559	7.41389e-05	0.276545	0.00710022	NA	NA
cg05287480	7	1259140812		0.125	0.446028	0.205	0.00436073	0.227	0.0454248	5.9397e-07	0.320624	0.000153004	0.194058	2.98e-10
cg08934785	7	1259161444	HOXA7	-0.117	0.500144	-0.201	0.00561369	-0.227	0.0468128	1.19205e-06	0.320824	0.000269165	-0.171623	3.56e-08
cg26511321	7	1259161475	HOXA7	-0.138	0.35722	-0.226	0.000951078	-0.205	0.0374379	4.4743e-08	0.205839	1.87714e-05	-0.287936	3.4e-20
cg01936839	7	1259163581		-0.233	0.0114553	-0.151	0.096395	-0.246	0.0459693	8.67717e-08	0.296464	3.21035e-05	-0.286816	4e-20
cg07483304	7	1259176426	HOXA10	-0.288	0.000432504	-0.182	0.0190408	-0.248	0.0379998	6.96331e-11	0.151466	8.28697e-08	-0.350896	7.95e-29
cg14935646	7	1259180149	HOXA10	0.091	0.666253	0.165	0.0489812	0.147	0.0375515	9.04317e-05	0.345354	0.00829563	0.168807	4.83e-08
cg27157482	7	1259180291	HOXA10	0.067	0.787985	0.172	0.0344883	0.154	0.0403882	0.000136214	0.232217	0.0112055	NA	NA
cg10724867	7	1259183552	HOXA10	0.293	0.000299957	0.262	3.83664e-05	0.297	0.0374574	2.39418e-15	0.600332	1.05529e-11	0.130287	2.18e-05
cg04959634	7	1259183909	HOXA10	0.213	0.0303045	0.152	0.093741	0.186	0.0366351	3.66739e-07	0.333495	0.000103262	NA	NA
cg01078824	7	1259184732	HOXA10	0.299	0.000195108	0.129	0.232516	0.219	0.0381206	9.10712e-09	0.0170697	4.86541e-06	NA	NA
cg05517976	7	1259184734	HOXA10	0.153	0.255756	0.174	0.031012	0.238	0.0498426	1.84787e-06	0.893448	0.000384016	0.178197	6.8e-09
cg14188840	7	1259185083	HOXA10	0.234	0.0107712	0.198	0.00676745	0.309	0.0505785	9.7161e-10	0.428237	7.4761e-07	NA	NA
cg18245160	7	1259209055		0.219	0.0233911	0.027	0.954282	0.109	0.0381355	0.00424852	0.00353327	0.125701	NA	NA
cg03056526	7	1259249205	EVX1	0.048	0.85042	0.169	0.0392376	0.132	0.0376691	0.000460788	0.108291	0.0276959	NA	NA
cg04573653	7	1260037135	JAZF1	0.251	0.00405135	0.145	0.12784	0.22	0.040595	5.81703e-08	0.11621	2.32049e-05	0.138383	7.69e-06
cg23597162	7	1260067026	JAZF1	-0.214	0.0293826	-0.063	0.818336	-0.218	0.0578425	0.00016514	0.0670859	0.0129838	NA	NA
cg21912938	7	1260185279	JAZF1	-0.182	0.106926	-0.178	0.0250577	-0.197	0.0379525	2.21608e-07	0.996334	6.92215e-05	-0.297943	3.07e-21
cg05325934	7	1260185291	JAZF1	-0.17	0.162007	-0.211	0.00280476	-0.21	0.0374623	2.04652e-08	0.589994	9.58874e-06	-0.249258	1.6e-15
cg20440891	7	1260412788	CREB5	0.263	0.00201671	0.126	0.256312	0.204	0.0397214	2.83105e-07	0.0233611	8.37416e-05	0.211592	7.03e-12
cg04422003	7	1260412980	CREB5	0.204	0.0450515	0.07	0.77784	0.138	0.0385549	0.000350487	0.0485501	0.0226978	0.160159	1.75e-07
cg21472642	7	1261198156	CHN2	0.061	0.80995	0.204	0.00471704	0.188	0.0422755	8.68333e-06	0.173	0.00132373	0.144343	2.82e-06
cg14370520	7	1262856525	FAM188B	0.209	0.0367513	0.065	0.808582	0.14	0.0414032	0.000706629	0.0191929	0.0376883	NA	NA
cg11828203	7	1262979403	GHRHR	0.199	0.0567897	0.2	0.00615014	0.218	0.0378354	8.56208e-09	0.973653	4.60375e-06	0.258134	1.22e-16
cg04714478	7	1265117966		-0.111	0.540789	0.169	0.0401217	0.079	0.0463715	0.0888135	9.26475e-05	0.580796	NA	NA
cg15787227	7	1267987158		0.209	0.0357829	0.289	3.1333e-06	0.306	0.0415547	1.73672e-13	0.215299	4.55924e-10	0.187197	1.56e-09
cg15082870	7	1267987535		0.156	0.236397	0.226	0.000972246	0.269	0.0478565	1.92274e-08	0.182614	9.10438e-06	0.162235	1.47e-07
cg17213713	7	1269582329		0.165	0.189642	0.171	0.0363573	0.291	0.0600361	1.26897e-06	0.757141	0.000282806	0.135312	9.92e-06
cg11752100	7	1271411614	POU6F2	-0.244	0.00608552	-0.128	0.242506	-0.27	0.0523192	2.58715e-07	0.168204	7.8212e-05	-0.285424	7.96e-20
cg09124496	7	1273700557	LOC285954	0.233	0.0114553	0.139	0.165902	0.236	0.0461169	3.17999e-07	0.181234	9.17735e-05	0.161481	1.47e-07
cg12610087	7	1273710443	LOC285954	0.203	0.0476901	0.213	0.00241544	0.265	0.0439171	1.62639e-09	0.986249	1.15211e-06	0.155072	5.11e-07
cg22138096	7	1273737145	LOC285954	0.242	0.0069273	0.205	0.00442174	0.32	0.0502446	1.94104e-10	0.90129	1.92501e-07	0.192712	4.9e-10
cg22289763	7	1274137770	GLI3	0.204	0.0462537	-0.029	0.949781	0.071	0.0389615	0.0695865	0.000775946	0.528871	NA	NA
cg06682445	7	1275880496	URGCP	0.221	0.0207515	0.195	0.00845432	0.269	0.0451849	2.75084e-09	0.930977	1.76253e-06	0.231644	1.03e-13
cg06372887	7	1276760459	ZMIZ2	0.215	0.0279519	0.027	0.953701	0.147	0.0462465	0.00150348	0.0139054	0.0641575	NA	NA
cg05598919	7	1277092758	NACAD	0.231	0.0124845	0.142	0.143518	0.209	0.040797	3.04681e-07	0.160455	8.87996e-05	0.135046	1.1e-05
cg17642369	7	1279748350		0.214	0.0288513	0.107	0.440476	0.167	0.0382769	1.26836e-05	0.138087	0.00178282	NA	NA
cg00031973	7	1279748554		0.213	0.029964	0.059	0.841819	0.134	0.0375077	0.000364076	0.0334582	0.0233702	NA	NA
cg25783361	7	1279748655		0.245	0.00580708	0.131	0.221923	0.207	0.040451	3.21118e-07	0.0957812	9.2309e-05	NA	NA
cg26957150	7	1282798346	GRB10	0.097	0.627515	0.178	0.0238165	0.182	0.0436825	2.96333e-05	0.238743	0.00350327	NA	NA
cg13459606	7	1282798441	GRB10	0.154	0.248372	0.232	0.000560393	0.301	0.051992	7.08677e-09	0.297035	3.89856e-06	0.129406	2.4e-05
cg03663556	7	1282837163		-0.146	0.304132	-0.305	5.53821e-07	-0.259	0.0372592	3.79968e-12	0.0302401	7.10257e-09	-0.365828	6.52e-31
cg17727071	7	1283106680	COBL	0.022	0.932811	0.186	0.0156849	0.14	0.0404808	0.000530526	0.0248615	0.0307309	NA	NA
cg20836212	7	1297958502	VKORC1L1	0.213	0.029918	0.135	0.188406	0.296	0.0603095	8.84112e-07	0.572394	0.000212274	NA	NA
cg20328327	7	1297958605	VKORC1L1	0.206	0.041207	0.131	0.215946	0.289	0.0601504	1.60144e-06	0.888288	0.000342371	NA	NA
cg25205375	7	1298633032	KCTD7	0.037	0.883239	-0.171	0.0363056	-0.116	0.0494346	0.0193682	0.00231074	0.294643	NA	NA
cg22510074	7	1304342442	CALN1	-0.204	0.0458132	-0.131	0.216433	-0.185	0.0396332	3.20138e-06	0.315862	0.000599989	-0.230252	1.23e-13
cg22455527	7	1305831852		-0.178	0.124149	-0.179	0.0231933	-0.221	0.0429133	2.61916e-07	0.873386	7.87793e-05	-0.167492	5.83e-08
cg05500734	7	1306027623		0.183	0.10608	0.189	0.0128157	0.22	0.040933	7.85645e-08	0.82047	2.96195e-05	0.182777	2.7e-09
cg03375002	7	1306213850	LAT2	-0.23	0.0134622	-0.035	0.933014	-0.141	0.0442675	0.00149746	0.00343588	0.0639896	NA	NA
cg23062810	7	1306310782	CLIP2	-0.358	2.39287e-06	-0.275	1.12702e-05	-0.33	0.0367759	3.23934e-19	0.371615	3.40156e-15	-0.461346	6.85e-47
cg16356456	7	1306310844	CLIP2	-0.302	0.000159296	-0.26	4.7808e-05	-0.293	0.0365114	1.06694e-15	0.85292	5.10911e-12	-0.424022	2.59e-40
cg11573518	7	1306311005	CLIP2	-0.262	0.00213155	-0.204	0.00479844	-0.31	0.0472434	5.03332e-11	0.413783	6.34993e-08	-0.256565	2.05e-16
cg02935052	7	1306341778	CLIP2	0.194	0.068865	0.18	0.0221243	0.266	0.0496136	8.53979e-08	0.924013	3.17267e-05	0.239042	1.08e-14
cg21375204	7	1306342909	CLIP2	0.215	0.0272839	0.117	0.342285	0.188	0.0413794	5.24986e-06	0.178361	0.000889157	0.190708	6.31e-10
cg01807131	7	1306446254		0.265	0.00175241	0.124	0.272716	0.223	0.0419366	9.99485e-08	0.0689125	3.61177e-05	0.165597	8.03e-08
cg24702341	7	1306485252	GTF2IRD1	-0.028	0.913802	-0.193	0.00971686	-0.175	0.0488581	0.000328984	0.0177732	0.021731	-0.169764	3.31e-08
cg17115737	7	1307955799	POR	-0.235	0.010255	-0.04	0.919484	-0.183	0.0500839	0.000261043	0.0119647	0.0183211	-0.190759	5.85e-10
cg01676795	7	1307961334	POR	0.037	0.88317	0.183	0.017987	0.211	0.0670975	0.00169318	0.00790198	0.0693656	NA	NA
cg15285764	7	1308287448	SRRM3	0.203	0.0478258	0.169	0.0394531	0.197	0.0375371	1.47554e-07	0.484923	4.93265e-05	NA	NA
cg02183564	7	1309249879	CCDC146	0.135	0.377208	0.208	0.00358144	0.215	0.0417596	2.7482e-07	0.329101	8.20386e-05	0.15208	8.39e-07
cg19103429	7	1324835774	CDK6	-0.294	0.000279695	-0.32	1.23197e-07	-0.344	0.0385321	4.30342e-19	0.799706	4.26788e-15	-0.340218	2.71e-27
cg14997707	7	1326228112		0.076	0.748768	0.196	0.00791147	0.205	0.0468203	1.17927e-05	0.206427	0.00168144	0.169749	3.81e-08
cg13209441	7	1329001143	DLX6AS	0.223	0.0187216	0.052	0.874599	0.127	0.0359494	0.000395034	0.0162674	0.0248044	NA	NA
cg25797887	7	1329002813	DLX6AS	0.224	0.0178116	0.059	0.838336	0.146	0.0404595	0.000322144	0.0148402	0.0214179	NA	NA
cg18929814	7	1330250285	TECPR1	0.207	0.0404062	0.052	0.874111	0.173	0.0498125	0.000519349	0.0476	0.0302607	NA	NA
cg11366934	7	1330287633	BRI3	-0.12	0.475882	-0.189	0.0129723	-0.327	0.0714119	4.65173e-06	0.233356	0.000803869	NA	NA
cg01367627	7	1330884119	TRRAP	-0.19	0.0794218	-0.192	0.0106293	-0.23	0.0418153	3.59857e-08	0.825909	1.55543e-05	-0.292474	5.8e-21
cg02469356	7	1331115031	SMURF1	0.232	0.0120964	0.131	0.217424	0.219	0.0441521	6.91633e-07	0.139967	0.000173529	NA	NA
cg03751649	7	1331423778	PTCD1	-0.004	0.989837	0.168	0.042259	0.106	0.0372192	0.00439647	0.0166747	0.128229	NA	NA
cg18090197	7	1332176283	GPC2	-0.234	0.0109033	-0.222	0.00134675	-0.275	0.0421402	7.11895e-11	0.610106	8.38431e-08	-0.268596	4.77e-18
cg12584718	7	1332435083	MEPCE	-0.204	0.0461767	-0.201	0.00600912	-0.233	0.0400322	6.00841e-09	0.769742	3.39425e-06	-0.155264	3.98e-07
cg18683606	7	1332878294	SRRT	0.252	0.00400679	0.144	0.131686	0.246	0.044882	4.47343e-08	0.167331	1.87714e-05	0.177477	7.53e-09
cg20826151	7	1333104755		-0.081	0.723185	-0.186	0.0154256	-0.165	0.0395599	3.14712e-05	0.17624	0.00367301	-0.17929	6.45e-09
cg15007050	7	1333808398		0.237	0.00908667	0.018	0.971558	0.127	0.0396613	0.00138414	0.00246003	0.0606351	NA	NA
cg11860434	7	1334431297		-0.213	0.0296701	-0.171	0.0351503	-0.24	0.0439344	4.58323e-08	0.782141	1.91608e-05	-0.293941	3.92e-21
cg09507934	7	1334436406	ORAI2	-0.108	0.556663	-0.198	0.00698376	-0.204	0.0445944	4.57353e-06	0.136889	0.000793427	-0.20174	6.06e-11
cg10575219	7	1337677849	ATXN7L1	-0.157	0.231286	-0.2	0.00603976	-0.226	0.0428377	1.36383e-07	0.543729	4.63295e-05	-0.304878	2.4e-22
cg03619256	7	1337879077	ATXN7L1	-0.279	0.000727962	-0.143	0.139174	-0.283	0.0497365	1.30623e-08	0.0374646	6.64332e-06	-0.277154	4.41e-19
cg02661623	7	1337967601	FLJ23834	0.234	0.0104255	0.128	0.248062	0.265	0.0529098	5.53209e-07	0.191452	0.000144168	NA	NA
cg05570258	7	1338026742	FLJ23834	-0.181	0.109884	-0.187	0.0145486	-0.217	0.0407862	1.01286e-07	0.906608	3.64904e-05	-0.263996	3.28e-17
cg25565476	7	1338634602		0.138	0.35797	0.241	0.000281114	0.219	0.0379529	7.69364e-09	0.21796	4.18725e-06	0.186356	1.75e-09
cg01306563	7	1346419323	FOXP2	0.115	0.515352	0.193	0.00964979	0.189	0.040539	3.21084e-06	0.293373	0.000600951	0.175715	1.14e-08
cg23468130	7	1346926309	MDFIC	0.127	0.427701	0.199	0.00666633	0.219	0.0447417	1.01972e-06	0.311504	0.000236561	NA	NA
cg04893558	7	1354147627	AASS	-0.058	0.820309	-0.174	0.030672	-0.154	0.0405907	0.000142759	0.220561	0.0116261	-0.142198	3.38e-06
cg09696385	7	1359892290	SND1	0.202	0.0486241	0.105	0.453879	0.251	0.0569145	1.02585e-05	0.968994	0.00151345	NA	NA
cg16769489	7	1360169252		-0.206	0.0428491	-0.017	0.973717	-0.172	0.0612332	0.00502846	0.00945186	0.139203	NA	NA
cg19884634	7	1360356884	PRRT4	0.202	0.0498447	0.165	0.0506996	0.235	0.0454359	2.21489e-07	0.542993	6.92215e-05	0.144749	2.51e-06
cg23516002	7	1360463867		-0.03	0.905283	-0.227	0.000895686	-0.19	0.0455751	3.15023e-05	0.00419403	0.00367431	-0.154608	5.67e-07
cg12582654	7	1360915062	KCP	0.208	0.0378296	0.064	0.809319	0.134	0.0435547	0.00206741	0.00661949	0.079659	NA	NA
cg20531550	7	1360915152	KCP	0.206	0.0414961	0.118	0.328612	0.183	0.0411807	9.30247e-06	0.182534	0.00139783	NA	NA
cg11961845	7	1361372642	AHCYL2	0.061	0.811416	0.183	0.0179532	0.191	0.0522661	0.000264231	0.0358205	0.0184805	0.146586	1.81e-06
cg14794735	7	1361780432	MIR183	0.178	0.124482	0.205	0.00442174	0.22	0.0392991	2.17922e-08	0.862948	1.00913e-05	0.183597	2.85e-09
cg16847637	7	1362384791	CPA1	0.029	0.910186	0.198	0.00707167	0.216	0.0618319	0.000485688	0.0069898	0.0287998	NA	NA
cg10540679	7	1362926044		0.209	0.0360176	0.075	0.737218	0.17	0.0469318	0.000297159	0.0306927	0.0202007	NA	NA
cg02821342	7	1363113096	MKLN1	-0.135	0.377855	-0.21	0.00314777	-0.2	0.0386524	2.29978e-07	0.324628	7.14608e-05	-0.259958	5.31e-17
cg24956866	7	1366783682	CALD1	0.203	0.0471717	0.151	0.096395	0.189	0.0388857	1.13242e-06	0.199781	0.000258672	0.174854	1.58e-08
cg09337852	7	1366783841	CALD1	0.218	0.0244708	0.149	0.105871	0.215	0.042654	4.75586e-07	0.188222	0.000127475	0.124629	4.91e-05
cg21363348	7	1367151773	TMEM140	-0.193	0.0726552	-0.176	0.0273219	-0.221	0.0418894	1.30687e-07	0.934119	4.46494e-05	-0.213809	6.09e-12
cg12577010	7	1367152096	TMEM140	-0.218	0.023432	-0.205	0.00426221	-0.268	0.0441106	1.24859e-09	0.752525	9.21037e-07	-0.280047	3.25e-19
cg23886662	7	1368883986	CHRM2	-0.216	0.0270411	0.001	0.998826	-0.106	0.0424512	0.012568	0.00188352	0.235063	NA	NA
cg21048168	7	1370778386	ATP6V0A4	0.226	0.016445	0.198	0.00685144	0.231	0.0382488	1.52304e-09	0.674372	1.0963e-06	0.199509	8.59e-11
cg25274750	7	1371636164	HIPK2	0.057	0.82208	0.171	0.0367343	0.163	0.0485898	0.000815883	0.0410298	0.0417504	NA	NA
cg05906092	7	1372402931	SLC37A3	-0.047	0.854098	-0.173	0.0319202	-0.136	0.03861	0.00041493	0.084938	0.0256922	NA	NA
cg17230773	7	1374800768		-0.138	0.35355	-0.252	0.000105874	-0.208	0.035051	2.86942e-09	0.12926	1.81964e-06	-0.280242	2.52e-19
cg02745912	7	1374800824		-0.097	0.630538	-0.229	0.000739851	-0.183	0.0358733	3.59762e-07	0.0803902	0.000101639	-0.233445	5.77e-14
cg13264840	7	1374800833		-0.133	0.391543	-0.236	0.000411956	-0.214	0.0380375	1.81675e-08	0.201794	8.64837e-06	-0.238489	1.43e-14
cg16767506	7	1374800864		-0.135	0.376577	-0.263	3.59759e-05	-0.217	0.0357237	1.29522e-09	0.0717652	9.515e-07	-0.262374	3.12e-17
cg13378656	7	1374801112		-0.062	0.804224	-0.212	0.00264667	-0.154	0.0351801	1.25061e-05	0.0383705	0.00176482	-0.192777	4.73e-10
cg19856897	7	1374802466		-0.111	0.536775	-0.243	0.0002305	-0.193	0.0351375	3.70617e-08	0.0897685	1.58657e-05	-0.323729	6.54e-25
cg09761503	7	1374966566	KEL	0.268	0.00151419	0.249	0.000128723	0.412	0.0557261	1.38236e-13	0.58898	3.73894e-10	0.183886	2.22e-09
cg00292971	7	1375367747	FAM131B	0.076	0.747645	0.192	0.0106293	0.165	0.0389691	2.32805e-05	0.147736	0.00289608	0.124297	5.41e-05
cg03761471	7	1375384389	ZYX	-0.147	0.29219	-0.168	0.0434163	-0.217	0.047582	5.02918e-06	0.553768	0.000860352	NA	NA
cg05184016	7	1381850351	ZNF862	0.203	0.0471717	0.173	0.0328674	0.392	0.0731514	8.42825e-08	0.957076	3.13776e-05	0.141621	3.77e-06
cg07970948	7	1381850380	ZNF862	0.144	0.313964	0.18	0.0218752	0.278	0.0587887	2.16585e-06	0.465218	0.000434176	0.134484	1.2e-05
cg06558622	7	1381850392	ZNF862	0.147	0.295083	0.174	0.0309901	0.275	0.0589064	3.11389e-06	0.523127	0.000586671	0.144887	2.32e-06
cg23896514	7	1382411118	LOC728743	-0.263	0.00207751	-0.2	0.00633925	-0.396	0.0602668	5.22908e-11	0.858555	6.55061e-08	-0.230977	1.14e-13
cg22736037	7	1382576531	GIMAP4	0.018	0.943693	0.192	0.0103993	0.146	0.0418385	0.000471385	0.0145978	0.028181	0.12612	4.07e-05
cg23713249	7	1382725457	GIMAP1	0.203	0.0479888	0.053	0.871318	0.136	0.0421658	0.00124794	0.0251403	0.056406	NA	NA
cg05017199	7	1382804281	TMEM176B	0.269	0.00146479	0.243	0.000230896	0.323	0.0446891	4.6345e-13	0.259335	1.1105e-09	0.230624	1.01e-13
cg26385222	7	1382804293	TMEM176B	0.271	0.00131567	0.264	3.43812e-05	0.308	0.0403998	2.58897e-14	0.290746	8.88782e-11	0.242721	4.48e-15
cg14991769	7	1382804373	TMEM176B	0.169	0.166176	0.237	0.000378486	0.228	0.0377902	1.55564e-09	0.362008	1.11752e-06	0.175454	1.25e-08
cg07208344	7	1382806578	TMEM176B	0.022	0.93318	0.167	0.0454169	0.15	0.0461778	0.00115311	0.0727511	0.0533348	NA	NA
cg16107105	7	1382953920	KCNH2	0.224	0.0176834	0.271	1.7214e-05	0.303	0.0417571	3.65603e-13	0.556513	9.00209e-10	0.320657	1.43e-24
cg21901847	7	1383012216	NOS3	0.091	0.667377	0.259	5.43726e-05	0.236	0.0421528	2.26792e-08	0.0371456	1.04076e-05	0.16103	1.59e-07
cg07243147	7	1383051491	ACCN3	-0.264	0.00195978	-0.096	0.553178	-0.248	0.0506645	1.0133e-06	0.0365498	0.000235377	-0.250139	7.98e-16
cg19752686	7	1383118992	AGAP3	0.222	0.019633	0.046	0.899824	0.132	0.0384572	0.000584632	0.0137164	0.0329943	NA	NA
cg22830895	7	1383444694	CRYGN	0.251	0.00407381	0.018	0.971537	0.117	0.0362245	0.00127903	0.000752608	0.0573389	0.131398	2.01e-05
cg16044810	7	1383444964	CRYGN	0.237	0.00944085	0.03	0.946827	0.126	0.0379881	0.000949488	0.00328215	0.0465139	NA	NA
cg18649198	7	1383784885	PRKAG2	0.033	0.894541	0.176	0.0271507	0.202	0.0605889	0.000857002	0.0347633	0.0432729	NA	NA
cg00913360	7	1383901611		0.26	0.00235958	0.179	0.0227111	0.243	0.0409308	2.80141e-09	0.056	1.78285e-06	0.175058	1.31e-08
cg00155679	7	1387565482		0.033	0.895945	0.185	0.0161331	0.16	0.043662	0.000248946	0.0541381	0.0176596	0.163073	1.19e-07
cg08852660	7	1387649426	RBM33	0.204	0.045542	-0.107	0.436685	0.025	0.0369588	0.497558	1.0428e-05	0.902591	NA	NA
cg02137956	7	1389304592		-0.335	1.3554e-05	-0.147	0.117033	-0.316	0.0479784	4.59585e-11	0.0182552	5.86015e-08	-0.314523	1.23e-23
cg04212285	7	1389554248	PTPRN2	0.14	0.343083	0.235	0.000453545	0.257	0.0449231	1.08886e-08	0.306557	5.66693e-06	0.138973	6.98e-06
cg25000696	7	1389669305	PTPRN2	0.207	0.0403933	0.039	0.922196	0.113	0.0371485	0.0023195	0.0134569	0.0855057	NA	NA
cg04134279	8	1391896604	C8orf42	0.23	0.0133689	0.082	0.682178	0.145	0.0348725	3.07461e-05	0.0459883	0.00360617	0.139032	5.92e-06
cg24526596	8	1392860619	DLGAP2	0.153	0.254646	0.237	0.000368271	0.219	0.0370843	3.66411e-09	0.352374	2.2324e-06	0.191997	4.33e-10
cg06824812	8	1393133591	CLN8	-0.105	0.57474	0.194	0.0088175	0.086	0.0380707	0.0232251	3.42499e-05	0.323136	NA	NA
cg00639143	8	1393281750	ARHGEF10	-0.212	0.0313447	-0.063	0.817729	-0.17	0.0486621	0.000476829	0.0234838	0.0283963	NA	NA
cg27000590	8	1399674764	PRAGMIN	0.309	9.21669e-05	0.277	1.00056e-05	0.312	0.0374624	7.43109e-17	0.439483	4.65456e-13	0.221191	1.28e-12
cg05460571	8	1400123131		0.212	0.0317532	0.184	0.0167138	0.21	0.0373446	1.90468e-08	0.522538	9.04556e-06	0.177369	8.55e-09
cg16103604	8	1402777680	C8orf12	-0.044	0.861931	0.181	0.0210231	0.159	0.0591351	0.0071609	0.00213636	0.172071	NA	NA
cg21919729	8	1403212135	CTSB	0.208	0.0381834	0.107	0.43891	0.165	0.038731	2.15532e-05	0.12387	0.00272295	0.12552	4.11e-05
cg02309752	8	1403328375		-0.015	0.953381	0.177	0.0261537	0.18	0.0600644	0.00268435	0.011635	0.0941068	NA	NA
cg06872257	8	1408352404	FGF20	0.316	5.50634e-05	0.154	0.0852093	0.236	0.0373393	2.66222e-10	0.0163006	2.52788e-07	0.220316	1.11e-12
cg24030449	8	1408352439	FGF20	0.195	0.0651924	0.194	0.00914789	0.213	0.0380254	2.03878e-08	0.947117	9.56505e-06	NA	NA
cg14605021	8	1408352522	FGF20	0.219	0.0227562	0.129	0.23192	0.222	0.0469677	2.27952e-06	0.131145	0.000453146	0.153898	6.78e-07
cg17808882	8	1408352692	FGF20	0.23	0.0134622	0.18	0.0218752	0.213	0.0370221	9.46346e-09	0.328686	5.04285e-06	0.235675	3.01e-14
cg04451175	8	1408352856	FGF20	0.23	0.0129212	0.197	0.00733918	0.227	0.0374828	1.43446e-09	0.448829	1.03463e-06	0.30397	3.37e-22
cg27110277	8	1408352889	FGF20	0.236	0.00983343	0.208	0.00354454	0.231	0.0365565	2.51838e-10	0.675615	2.41054e-07	0.297436	2.22e-21
cg26133091	8	1410491578		0.222	0.0201241	0.074	0.744547	0.14	0.0362929	0.000119277	0.0298875	0.0101938	0.130398	2.15e-05
cg12036735	8	1411662682		-0.287	0.000449024	-0.209	0.00337232	-0.358	0.0516477	4.18673e-12	0.225401	7.74495e-09	-0.362486	1.27e-30
cg10145533	8	1411843545		-0.144	0.315186	-0.215	0.00220489	-0.255	0.0480064	1.03625e-07	0.244743	3.71829e-05	-0.245158	3e-15
cg08885179	8	1412701556		-0.018	0.946251	0.168	0.0433027	0.154	0.0542045	0.00440393	0.0164174	0.128405	NA	NA
cg00255726	8	1413261880	DOK2	-0.2	0.0531467	-0.177	0.0261537	-0.205	0.038063	7.377e-08	0.799896	2.81087e-05	-0.318929	2.98e-24
cg02889774	8	1413317321	XPO7	-0.213	0.0297177	-0.076	0.733027	-0.196	0.0518515	0.00016145	0.0411489	0.0127442	-0.295352	3.57e-21
cg26401870	8	1413375205	NPM2	0.225	0.0169489	0.004	0.994671	0.098	0.0364631	0.00745493	0.00141999	0.175782	NA	NA
cg08781728	8	1413375353	NPM2	0.244	0.00613456	0.035	0.934968	0.126	0.0363108	0.000508186	0.00294481	0.0298023	0.124365	5.45e-05
cg20794351	8	1413401512		0.158	0.228837	0.22	0.00148204	0.235	0.0414155	1.42657e-08	0.749591	7.09365e-06	0.254792	2.56e-16
cg19002763	8	1413403156	EPB49	0.214	0.0287709	0.149	0.106973	0.201	0.0403924	6.74639e-07	0.173807	0.000169982	0.183597	2.93e-09
cg05828925	8	1413993246	FLJ14107	-0.244	0.00613456	-0.179	0.0232985	-0.24	0.0402918	2.64739e-09	0.437826	1.70612e-06	-0.325087	3.68e-25
cg06889975	8	1414051486		0.146	0.297911	0.18	0.0220852	0.214	0.0446063	1.60937e-06	0.687836	0.000343588	0.142182	3.41e-06
cg16292768	8	1418960543	CLU	-0.262	0.00213854	-0.041	0.915447	-0.181	0.0454906	7.21286e-05	0.00340553	0.00696894	-0.214197	3.86e-12
cg26261431	8	1419188375	PBK	-0.111	0.537709	-0.174	0.0312562	-0.159	0.0371563	1.81169e-05	0.43956	0.00237366	NA	NA
cg20978277	8	1419973908		0.063	0.802281	0.171	0.036523	0.151	0.0416407	0.000281799	0.118154	0.0193891	0.128738	2.91e-05
cg02707357	8	1419976757		0.123	0.456948	0.206	0.00409092	0.253	0.050655	6.03373e-07	0.303558	0.000154867	NA	NA
cg11385906	8	1420238440	INTS9	0.164	0.192388	0.19	0.0116912	0.419	0.0811381	2.34922e-07	0.626505	7.27438e-05	NA	NA
cg02152631	8	1420626407		0.112	0.533971	0.217	0.00190516	0.204	0.0407577	5.46334e-07	0.135825	0.000142898	0.287894	2.91e-20
cg26565120	8	1421128537		0.006	0.982358	0.168	0.0428512	0.149	0.0487263	0.00228653	0.0337388	0.0848072	NA	NA
cg22616126	8	1425073175		0.13	0.412349	0.207	0.00372776	0.213	0.0426029	5.45077e-07	0.190869	0.000142674	NA	NA
cg23280999	8	1428871035		0.105	0.576335	0.19	0.0116912	0.221	0.0489397	6.25416e-06	0.290092	0.0010182	NA	NA
cg05279866	8	1428871114		0.126	0.436484	0.217	0.0019204	0.308	0.059942	2.858e-07	0.147077	8.4399e-05	0.120396	8.95e-05
cg14930065	8	1429165366	GPR124	0.204	0.0461083	0.116	0.352043	0.202	0.0458258	1.01715e-05	0.249258	0.00150311	NA	NA
cg20708516	8	1429266364		0.245	0.00564965	0.117	0.344581	0.182	0.038131	1.83241e-06	0.0334025	0.000381693	0.148581	1.31e-06
cg23494863	8	1429502235	STAR	0.261	0.00233589	0.15	0.100628	0.287	0.0500167	9.4788e-09	0.242401	5.0435e-06	0.145963	2.08e-06
cg09793866	8	1429502307	STAR	0.201	0.0507824	0.272	1.49306e-05	0.337	0.0485779	4.14541e-12	0.140547	7.70845e-09	0.196157	2.4e-10
cg04848137	8	1429976123		0.075	0.75101	0.173	0.0318413	0.227	0.0614249	0.000219227	0.0852034	0.0160029	NA	NA
cg26172342	8	1433147090	ANK1	0.071	0.771596	0.181	0.0210155	0.191	0.0500495	0.000133913	0.0771029	0.0110647	NA	NA
cg07906724	8	1434119080	CHRNA6	-0.204	0.0464798	-0.137	0.177006	-0.323	0.067279	1.56652e-06	0.602725	0.000336545	-0.144965	2.71e-06
cg13136220	8	1438539611		0.202	0.0489512	0.093	0.581449	0.163	0.0415635	8.40037e-05	0.0936216	0.00784094	NA	NA
cg04063339	8	1446983015		0.21	0.033939	0.031	0.943494	0.141	0.044711	0.00164393	0.0168417	0.0680573	NA	NA
cg05997362	8	1447229466	LYN	-0.224	0.0175002	-0.113	0.376323	-0.187	0.0419714	8.12349e-06	0.0577298	0.00125718	-0.125798	5.37e-05
cg10278520	8	1450208720	TOX	-0.281	0.000639443	-0.143	0.137683	-0.278	0.0486091	1.06707e-08	0.0360155	5.57793e-06	-0.419468	1.07e-39
cg13601957	8	1450656091		0.08	0.725533	0.176	0.0274324	0.191	0.0491177	9.85625e-05	0.139295	0.00885939	NA	NA
cg13353574	8	1451764643		-0.273	0.0011738	-0.169	0.0410783	-0.296	0.0491124	1.57621e-09	0.0885183	1.12809e-06	-0.244219	3.15e-15
cg04173396	8	1452259118		-0.042	0.868384	-0.174	0.0307638	-0.199	0.0573491	0.000513398	0.0679273	0.0300192	NA	NA
cg04882213	8	1452318110		-0.208	0.0386928	-0.052	0.87533	-0.145	0.0437351	0.000927846	0.0236317	0.0457803	-0.18252	3.51e-09
cg01028849	8	1455928142	LOC401463	0.217	0.0252141	-0.023	0.961966	0.084	0.0377582	0.026957	0.000708597	0.34755	NA	NA
cg26700215	8	1457508048	TRIM55	-0.266	0.00171578	-0.195	0.00834266	-0.252	0.0389215	8.92923e-11	0.371642	9.99366e-08	-0.224693	4.74e-13
cg00522276	8	1457890764		-0.282	0.000615921	-0.166	0.0478085	-0.275	0.0444747	6.41614e-10	0.115591	5.33971e-07	-0.43564	4.68e-42
cg03656863	8	1457906034		0.083	0.708015	0.207	0.0037995	0.188	0.0420032	7.51644e-06	0.0684389	0.00117804	NA	NA
cg20076442	8	1463183239		-0.314	6.16548e-05	-0.221	0.00136065	-0.4	0.0528835	4.20676e-14	0.420354	1.341e-10	-0.373122	4.3e-32
cg05453820	8	1471961945		0.197	0.0607449	0.183	0.0181486	0.214	0.0395088	5.71088e-08	0.619927	2.28837e-05	0.166025	6.41e-08
cg08508368	8	1476595412	CA13	0.209	0.0366971	0.063	0.82079	0.142	0.0398422	0.000377557	0.0405707	0.0239996	NA	NA
cg17788832	8	1477419702	PSKH2	0.222	0.0201328	0.088	0.631929	0.145	0.0353365	3.87763e-05	0.0547181	0.00434367	NA	NA
cg19587887	8	1477420113	PSKH2	0.196	0.0630326	0.184	0.0173094	0.226	0.0415037	5.38471e-08	0.712678	2.18713e-05	NA	NA
cg27601906	8	1485609684	GEM	0.184	0.101475	0.17	0.0373363	0.243	0.0485292	5.48555e-07	0.405232	0.000143285	0.221209	9.15e-13
cg06019853	8	1485989944	ESRP1	-0.034	0.892515	-0.172	0.0346431	-0.12	0.0357217	0.000801956	0.0578828	0.0412268	NA	NA
cg18059933	8	1486300512	TP53INP1	-0.093	0.651468	-0.169	0.0392554	-0.141	0.0354591	6.84186e-05	0.278214	0.00668875	NA	NA
cg16151082	8	1486483532	PLEKHF2	0.097	0.627362	0.172	0.0347534	0.157	0.0381271	3.66159e-05	0.434633	0.0041488	0.188187	1.29e-09
cg05060175	8	1486487511	PLEKHF2	-0.21	0.0347236	0.016	0.975646	-0.106	0.0500666	0.0340157	0.00107474	0.388492	NA	NA
cg06171329	8	1487727635		0.088	0.680585	0.239	0.000331275	0.256	0.0493193	2.20379e-07	0.052645	6.90793e-05	NA	NA
cg16103712	8	1489361918	MATN2	-0.476	4.79061e-11	-0.289	3.04321e-06	-0.469	0.0439719	1.49868e-26	0.0282563	8.91783e-22	-0.562656	1.64e-65
cg17203290	8	1489443625	C8orf47	0.185	0.0980443	0.2	0.00615662	0.463	0.0839611	3.61719e-08	0.327401	1.55782e-05	NA	NA
cg14635466	8	1491999294	SNX31	0.263	0.00209269	0.168	0.042259	0.233	0.0389027	2.22479e-09	0.200582	1.49306e-06	NA	NA
cg07546433	8	1492401963		-0.21	0.0338058	-0.03	0.946143	-0.154	0.0522398	0.00323671	0.00846856	0.106256	-0.160902	1.6e-07
cg08827060	8	1492459670		0.058	0.818906	-0.189	0.0124662	-0.107	0.039642	0.00715334	0.000695906	0.172013	-0.229496	1.13e-13
cg11182874	8	1492810557		0.191	0.0778694	0.2	0.00612311	0.258	0.0455494	1.52028e-08	0.792027	7.47632e-06	0.177477	7.63e-09
cg11945297	8	1492852683	GRHL2	0.169	0.166946	0.296	1.43066e-06	0.261	0.0365768	9.13078e-13	0.1827	1.97572e-09	0.242972	4.58e-15
cg14015441	8	1495817367	DPYS	0.23	0.0130635	-0.019	0.968725	0.092	0.0369195	0.0131852	0.00049153	0.240619	NA	NA
cg09435415	8	1495817432	DPYS	0.214	0.0286621	-0.008	0.988486	0.089	0.0363983	0.014704	0.001769	0.255237	NA	NA
cg04104738	8	1495938291	LRP12	-0.014	0.958629	0.18	0.0221098	0.108	0.0365519	0.00309004	0.00753254	0.103057	NA	NA
cg12106855	8	1497619559	OXR1	0.228	0.014843	0.161	0.0592956	0.222	0.0414057	8.27582e-08	0.182811	3.08903e-05	NA	NA
cg04206967	8	1500436892	TRHR	0.114	0.522306	0.18	0.0221043	0.166	0.0374263	9.26491e-06	0.437681	0.00139453	0.148918	1.27e-06
cg04838847	8	1500925203	GOLSYN	-0.207	0.0403228	-0.121	0.303403	-0.252	0.0547165	4.11065e-06	0.430355	0.000728153	NA	NA
cg23409168	8	1507439742		0.125	0.440872	0.179	0.02321	0.192	0.042496	5.98074e-06	0.44768	0.000981741	0.15192	8.48e-07
cg13578020	8	1508225256	RAD21	-0.027	0.9153	-0.173	0.0319432	-0.128	0.037687	0.000651805	0.0692337	0.0356538	NA	NA
cg09430518	8	1509000606		0.209	0.0367874	0.175	0.0290893	0.229	0.0419832	4.91443e-08	0.704813	2.03077e-05	NA	NA
cg20547777	8	1509424618	EXT1	0.189	0.0823842	0.197	0.00747709	0.202	0.0362088	2.24307e-08	0.991418	1.03201e-05	0.163886	1.07e-07
cg14485744	8	1509424748	EXT1	0.225	0.0170181	0.165	0.0487136	0.222	0.0409689	6.05512e-08	0.238021	2.39142e-05	0.130662	2.18e-05
cg16009311	8	1509424800	EXT1	0.211	0.0336389	0.188	0.0139015	0.212	0.0372508	1.31365e-08	0.769736	6.67154e-06	0.121578	7.56e-05
cg01801603	8	1514133471	ZHX2	-0.085	0.69621	-0.173	0.0318413	-0.185	0.0474474	9.50633e-05	0.162453	0.0086274	-0.199014	1.11e-10
cg07745674	8	1514509244		0.259	0.00258656	0.049	0.885804	0.143	0.0383337	0.000193172	0.0013605	0.0145752	0.143412	2.79e-06
cg26069068	8	1516079301	MTSS1	0.144	0.313383	0.208	0.00364402	0.203	0.0384782	1.25721e-07	0.574481	4.32424e-05	0.228768	1.53e-13
cg07471614	8	1516193187		0.262	0.00211728	0.178	0.0246434	0.356	0.0570954	4.70211e-10	0.61571	4.07471e-07	0.130983	2.2e-05
cg26664492	8	1516289261		0.205	0.0449119	0.132	0.208148	0.245	0.0603477	5.05402e-05	0.0109355	0.00531025	0.162952	1.38e-07
cg27272363	8	1516289887		0.176	0.134094	0.173	0.0322138	0.234	0.0466419	5.1509e-07	0.976073	0.000136628	0.142376	4.07e-06
cg13821176	8	1516786373	TRIB1	0.069	0.780124	0.188	0.0139015	0.186	0.0467846	7.25388e-05	0.078385	0.00699244	0.123855	5.1e-05
cg26470175	8	1516878969		0.036	0.887154	0.184	0.0165846	0.187	0.0562179	0.000901665	0.0135901	0.044967	NA	NA
cg25472804	8	1518557450		0.187	0.0908809	0.175	0.0290485	0.202	0.0389791	2.31022e-07	0.669621	7.17228e-05	0.166112	6.44e-08
cg05076730	8	1519398846	MIR1207	0.205	0.0444897	0.247	0.000164445	0.377	0.0579741	7.66818e-11	0.178171	8.86003e-08	0.21446	4.19e-12
cg20152871	8	1519459573		0.175	0.140216	0.182	0.0195995	0.19	0.0367405	2.48081e-07	0.906933	7.58968e-05	0.160179	2.08e-07
cg15626112	8	1521363933		-0.185	0.0957766	-0.169	0.0401516	-0.204	0.0402466	4.02174e-07	0.789423	0.000111481	-0.126365	4.04e-05
cg27159719	8	1524110773	TMEM71	-0.209	0.0356756	-0.09	0.614934	-0.217	0.0534167	4.7349e-05	0.12065	0.00504924	-0.133108	1.39e-05
cg08388507	8	1524314867	TG	0.22	0.0220859	0.067	0.790756	0.233	0.0591237	8.13111e-05	0.0734097	0.00764155	NA	NA
cg25020550	8	1524366990	TG	-0.325	2.82451e-05	-0.211	0.00282063	-0.304	0.0405334	6.15509e-14	0.206164	1.83128e-10	-0.409237	5.55e-38
cg26219092	8	1524726056		-0.127	0.431318	-0.22	0.0014901	-0.238	0.0447932	1.13774e-07	0.293248	3.99412e-05	-0.236678	2.44e-14
cg15819360	8	1524800391		0.009	0.974377	0.169	0.0401217	0.118	0.0395572	0.00279002	0.0242393	0.0963637	NA	NA
cg20229014	8	1524867412	ST3GAL1	-0.228	0.0143777	-0.237	0.000378486	-0.262	0.0388606	1.62532e-11	0.976572	2.50123e-08	-0.4258	3.68e-40
cg09377531	8	1531386649	TRAPPC9	0.214	0.0283862	0.082	0.68651	0.154	0.0401483	0.000129794	0.0373914	0.0108019	0.157275	3.58e-07
cg16815625	8	1531569655	TRAPPC9	0.258	0.00285079	0.299	1.12855e-06	0.359	0.044799	1.07326e-15	0.138823	5.10911e-12	0.253999	3.54e-16
cg19515398	8	1531877865		0.187	0.0902944	0.193	0.00993502	0.253	0.0462395	4.23021e-08	0.723536	1.78734e-05	0.119812	8.87e-05
cg14827056	8	1531890717	EIF2C2	0.239	0.00834545	0.154	0.0854168	0.238	0.0438046	5.34766e-08	0.224698	2.17456e-05	0.194871	2.26e-10
cg06895124	8	1531928928	EIF2C2	0.243	0.00640773	0.191	0.0110389	0.389	0.063116	6.83205e-10	0.83691	5.63332e-07	0.196913	1.88e-10
cg16305292	8	1532560143		0.073	0.759449	0.21	0.00317971	0.269	0.0626144	1.69347e-05	0.0278354	0.00224848	0.209786	1.33e-11
cg02996583	8	1532577366	SLC45A4	0.277	0.00084665	0.146	0.119916	0.215	0.037138	7.61185e-09	0.0640116	4.15482e-06	0.155959	3.86e-07
cg17207736	8	1532577485	SLC45A4	0.267	0.0015907	0.124	0.276733	0.242	0.044576	5.46051e-08	0.122847	2.20787e-05	0.178555	6.6e-09
cg22284058	8	1532577537	SLC45A4	0.336	1.22472e-05	0.177	0.0257147	0.336	0.0468574	7.03258e-13	0.115609	1.57913e-09	0.173256	1.78e-08
cg26547058	8	1532583321		0.217	0.0253197	0.178	0.0253153	0.235	0.0422181	2.52586e-08	0.489479	1.14399e-05	0.227168	2.59e-13
cg04797885	8	1532608464		0.085	0.697305	0.17	0.0386126	0.194	0.0508355	0.000130651	0.162225	0.0108504	0.154373	5.66e-07
cg25392060	8	1532637299		0.215	0.0270411	0.104	0.465682	0.197	0.0446886	1.0945e-05	0.170148	0.00158913	0.178808	6.62e-09
cg00654448	8	1532705492		-0.309	9.21669e-05	-0.231	0.000614021	-0.34	0.0451589	4.79071e-14	0.15129	1.50036e-10	-0.470467	6.95e-49
cg10964944	8	1532725078		0.107	0.564223	0.191	0.0114777	0.215	0.0469665	4.54255e-06	0.399322	0.000789203	0.145504	2.29e-06
cg08962185	8	1533604968	TSNARE1	-0.107	0.567209	-0.178	0.0244518	-0.172	0.0397701	1.56851e-05	0.38078	0.002118	-0.215535	3.62e-12
cg21926626	8	1533651142	TSNARE1	-0.337	1.15902e-05	-0.282	5.71056e-06	-0.349	0.0395586	1.1869e-18	0.748782	1.08693e-14	-0.491882	4.27e-52
cg14489570	8	1534368140	LY6E	-0.052	0.839774	-0.213	0.00240553	-0.175	0.0403663	1.51725e-05	0.0336669	0.00206277	-0.245298	2.6e-15
cg21404980	8	1534867134	ZC3H3	-0.417	6.21546e-09	-0.29	2.83366e-06	-0.374	0.0374833	2.06258e-23	0.24688	5.6646e-19	-0.432446	1.26e-41
cg20127859	8	1534924378	C8orf73	-0.008	0.97646	-0.167	0.0436379	-0.213	0.074664	0.00430228	0.0179152	0.126631	NA	NA
cg17636309	8	1534940349	EEF1D	0.212	0.0312104	0.054	0.868609	0.134	0.0398621	0.000740837	0.0199372	0.0389542	0.128091	2.92e-05
cg06668829	8	1535224890	EPPK1	0.047	0.85407	0.18	0.0214602	0.18	0.0491966	0.000251586	0.0695885	0.0178069	0.211464	8.82e-12
cg02010752	8	1535293629	PLEC1	-0.183	0.103552	-0.177	0.0255387	-0.191	0.0369879	2.28329e-07	0.72705	7.10719e-05	-0.217384	2.03e-12
cg05595301	8	1535304339	PLEC1	0.225	0.0170181	0.088	0.632501	0.167	0.0393281	2.07319e-05	0.0829321	0.00264824	NA	NA
cg21535931	8	1535305712	PLEC1	-0.227	0.0153537	-0.09	0.610266	-0.204	0.0481326	2.25871e-05	0.0543215	0.00282459	-0.218466	1.61e-12
cg07212837	8	1535344882		-0.218	0.0236882	-0.153	0.0901851	-0.211	0.040761	2.25101e-07	0.340233	7.01896e-05	-0.229046	1.25e-13
cg16884760	8	1536357924		0.31	8.83274e-05	0.146	0.119916	0.243	0.0401095	1.37368e-09	0.0102314	9.98862e-07	0.1384	6.36e-06
cg10192198	9	1537462097		0.204	0.0462156	-0.013	0.980485	0.086	0.0377936	0.0227695	0.00257003	0.320202	NA	NA
cg05329578	9	1538730601		0.18	0.114308	0.179	0.0233872	0.181	0.0349018	2.26887e-07	0.937031	7.06847e-05	NA	NA
cg23053961	9	1540789345	GLIS3	0.083	0.710992	0.191	0.0114882	0.151	0.0352894	1.9333e-05	0.168638	0.00250178	0.195934	2.16e-10
cg14161821	9	1543444472	KDM4C	-0.256	0.00308377	-0.136	0.179224	-0.266	0.0491587	6.01352e-08	0.136827	2.3789e-05	-0.248173	1.32e-15
cg14037440	9	1551399230	FREM1	0.25	0.00432438	0.056	0.857627	0.149	0.0380974	9.05189e-05	0.00579237	0.00830149	NA	NA
cg14387452	9	1557001249	MLLT3	-0.235	0.00999637	-0.136	0.182239	-0.298	0.057324	1.95575e-07	0.336899	6.24557e-05	-0.28339	1.24e-19
cg05779272	9	1569656933	B4GALT1	-0.279	0.000727962	-0.165	0.0497237	-0.238	0.0395867	1.95768e-09	0.0463822	1.34155e-06	-0.277072	5.76e-19
cg14408997	9	1570539011	UBAP2	0.059	0.815458	0.177	0.0258456	0.201	0.0534822	0.000164999	0.123204	0.0129756	0.133603	1.45e-05
cg01928779	9	1570614646	DCAF12	0.047	0.855032	-0.169	0.0413259	-0.111	0.045012	0.0133502	0.00347459	0.242034	NA	NA
cg08578641	9	1570946355	C9orf25	0.21	0.0346652	0.206	0.0041462	0.252	0.0421623	2.31408e-09	0.717007	1.53689e-06	0.193935	4.2e-10
cg13677022	9	1571114879	ARID3C	0.096	0.631747	0.21	0.00301934	0.215	0.0454779	2.26508e-06	0.114892	0.000451028	NA	NA
cg02276831	9	1571895033	LOC158381	0.18	0.11725	0.169	0.0392554	0.182	0.0364808	5.79492e-07	0.747752	0.000149815	NA	NA
cg06658821	9	1572624294	GLIPR2	0.133	0.387169	0.172	0.0339415	0.174	0.0385417	6.38071e-06	0.657754	0.00103361	0.155517	4.06e-07
cg14302936	9	1572624728	GLIPR2	0.123	0.45811	0.177	0.0259897	0.184	0.0408411	6.60971e-06	0.674844	0.00106296	0.204708	3.29e-11
cg20870362	9	1572658091	CCIN	0.125	0.439962	0.207	0.00394377	0.323	0.0656372	8.57472e-07	0.150762	0.000206573	NA	NA
cg13698883	9	1574911530	IGFBPL1	0.251	0.00414147	0.085	0.658328	0.216	0.051458	2.81277e-05	0.00604282	0.00336945	0.125887	4.45e-05
cg14181724	9	1606310054	C9orf135	0.092	0.660375	0.171	0.0364779	0.139	0.0344472	5.66925e-05	0.329079	0.00579135	NA	NA
cg14565465	9	1608172930	TMEM2	-0.202	0.0493076	-0.065	0.80476	-0.17	0.0477875	0.000359887	0.0682686	0.0231721	-0.217043	2.78e-12
cg14095101	9	1611376744	TRPM6	0.206	0.0413565	0.038	0.926531	0.12	0.0382915	0.00172404	0.0197	0.0702338	NA	NA
cg02654291	9	1620446012	C9orf64	0.205	0.0447534	-0.047	0.89494	0.064	0.0384871	0.0985184	0.000374314	0.603316	NA	NA
cg00937392	9	1628389197	ROR2	0.265	0.00175241	0.137	0.174853	0.217	0.0401331	6.3394e-08	0.0448261	2.48173e-05	0.15383	5.88e-07
cg13740339	9	1631127388	FBP1	-0.202	0.0493076	-0.155	0.0810046	-0.234	0.0462178	4.28742e-07	0.6682	0.000117028	-0.22893	1.5e-13
cg02329835	9	1632042000		0.146	0.302404	0.172	0.0336927	0.183	0.0391771	3.07461e-06	0.877316	0.000581111	NA	NA
cg14486634	9	1632518806		0.063	0.801227	0.189	0.0123835	0.196	0.0468068	2.8681e-05	0.22746	0.00341543	NA	NA
cg09417568	9	1633055442	CDC14B	-0.026	0.919958	-0.189	0.0129723	-0.141	0.0414851	0.000675599	0.0134888	0.0365521	-0.127498	5.08e-05
cg01765174	9	1634607591	TRIM14	-0.258	0.00273793	-0.164	0.0533814	-0.254	0.0435158	5.102e-09	0.185152	2.97639e-06	NA	NA
cg15526708	9	1635593064	TGFBR1	-0.154	0.247013	-0.181	0.0204272	-0.244	0.0498175	1.00384e-06	0.571209	0.0002344	-0.287914	3.03e-20
cg14142087	9	1644206491		-0.111	0.537257	-0.186	0.0155715	-0.191	0.0428058	8.21777e-06	0.264329	0.00126902	-0.254327	2.87e-16
cg02003202	9	1649838092	BSPRY	0.047	0.852829	0.166	0.0485263	0.17	0.0505776	0.000754837	0.0914263	0.0394521	0.156397	3.64e-07
cg14186336	9	1657771774	GSN	-0.203	0.0474297	-0.137	0.177165	-0.346	0.0724236	1.81791e-06	0.486881	0.00037978	-0.20381	4.91e-11
cg04661709	9	1658086898	DAB2IP	0.206	0.0418011	0.155	0.0824792	0.185	0.0365238	4.11946e-07	0.437495	0.000113699	0.232775	6.76e-14
cg10394788	9	1658087181	DAB2IP	0.241	0.00737766	0.177	0.025973	0.212	0.0362447	4.90306e-09	0.334508	2.88757e-06	0.164971	7.5e-08
cg14254686	9	1658274324	DAB2IP	0.292	0.000308071	0.086	0.652743	0.209	0.0444978	2.77827e-06	0.00098469	0.000535015	0.163562	1.02e-07
cg13622265	9	1658311108	TTLL11	0.247	0.00530147	0.227	0.000885292	0.259	0.0383162	1.34458e-11	0.562775	2.14309e-08	0.315479	9.8e-24
cg02010852	9	1659844989	CRB2	0.21	0.0346652	0.101	0.502549	0.23	0.0549309	2.79738e-05	0.113314	0.00335786	NA	NA
cg02835964	9	1660991805	NR5A1	0.191	0.0772755	0.168	0.0415634	0.203	0.0399106	3.45805e-07	0.533593	9.86115e-05	0.264779	1.41e-17
cg13912311	9	1660991982	NR5A1	0.3	0.000182778	0.19	0.0120693	0.244	0.0358851	1.07463e-11	0.135656	1.76808e-08	0.244349	4.41e-15
cg12490887	9	1660994292	NR5A1	0.188	0.0873237	0.188	0.0138822	0.211	0.0389469	6.19619e-08	0.90729	2.42833e-05	0.253636	3.95e-16
cg00992055	9	1661298232	OLFML2A	0.112	0.530068	0.182	0.0196112	0.313	0.0715313	1.24566e-05	0.231691	0.00175854	NA	NA
cg13856340	9	1661615452	SCAI	-0.251	0.0040679	-0.181	0.0200774	-0.274	0.0448424	1.04212e-09	0.489168	7.8495e-07	-0.359129	4.34e-30
cg14556243	9	1661834618	GAPVD1	0.223	0.0183548	0.159	0.0675147	0.308	0.0570567	6.54461e-08	0.646569	2.54255e-05	0.154813	4.99e-07
cg11299964	9	1662196417	MAPKAP1	0.066	0.793017	0.181	0.0208757	0.154	0.041298	0.000190298	0.0589414	0.0144066	NA	NA
cg20224218	9	1662988009	FAM125B	-0.248	0.00499895	-0.142	0.142863	-0.203	0.0376107	7.00544e-08	0.171057	2.6865e-05	-0.235884	2.55e-14
cg14071650	9	1663105953	LMX1B	0.141	0.333967	0.199	0.0064314	0.195	0.0383806	4.00288e-07	0.442847	0.000111044	0.132874	1.5e-05
cg14012059	9	1663949603	LRSAM1	0.224	0.017607	0.189	0.0124662	0.262	0.0444259	3.92905e-09	0.743054	2.36158e-06	NA	NA
cg14039237	9	1664559988	SLC25A25	-0.19	0.0818904	-0.181	0.0201738	-0.261	0.048901	9.81678e-08	0.941355	3.55823e-05	-0.262076	2.9e-17
cg21157065	9	1664639782	LCN2	0.229	0.0141265	0.173	0.0321133	0.26	0.0459331	1.44564e-08	0.516362	7.16852e-06	NA	NA
cg13562069	9	1666215038		0.143	0.323357	0.21	0.00299787	0.236	0.0442142	9.07368e-08	0.745047	3.3363e-05	0.19229	5.09e-10
cg13593323	9	1666373983		-0.098	0.61786	-0.209	0.00322074	-0.173	0.0364188	2.13871e-06	0.127471	0.000429458	-0.135949	1e-05
cg13706315	9	1668337842		0.114	0.520011	0.167	0.0446057	0.193	0.0458876	2.65084e-05	0.491744	0.00321829	0.141833	4.58e-06
cg09477758	9	1668729743	NTNG2	0.088	0.682182	0.167	0.0445622	0.146	0.0374262	9.72618e-05	0.288426	0.00876021	0.170694	3.39e-08
cg02735762	9	1668893788	TTF1	-0.176	0.13135	-0.238	0.000367497	-0.229	0.0372608	7.73197e-10	0.492012	6.26051e-07	-0.256619	1.12e-16
cg14389669	9	1670023177	ADAMTSL2	0.202	0.0492008	0.092	0.597433	0.165	0.0413546	6.50195e-05	0.141553	0.00643039	NA	NA
cg14360014	9	1670227507	SARDH	-0.056	0.828384	-0.181	0.0205423	-0.135	0.0358236	0.000165973	0.086392	0.0130235	-0.135898	9.8e-06
cg14499274	9	1670329189	VAV2	0.267	0.00160048	0.251	0.00011416	0.287	0.038682	1.16478e-13	0.808528	3.19891e-10	0.269909	5.9e-18
cg02127980	9	1670849183	RXRA	0.044	0.862566	0.194	0.0089351	0.199	0.0527091	0.0001639	0.0264917	0.0129034	0.137833	7e-06
cg13941235	9	1670867253	RXRA	-0.332	1.57867e-05	-0.206	0.00408515	-0.291	0.0388995	7.93673e-14	0.0956596	2.28328e-10	-0.289746	2.38e-20
cg13487983	9	1670893386	RXRA	-0.157	0.23005	-0.214	0.00234853	-0.222	0.040149	3.21718e-08	0.590437	1.41281e-05	-0.351229	8.01e-29
cg13794588	9	1671369611	FCN2	0.244	0.00622824	0.028	0.951382	0.131	0.0398314	0.00102604	0.0016617	0.0491514	NA	NA
cg14267542	9	1671969964	KIAA0649	-0.093	0.655729	-0.17	0.0371445	-0.155	0.0383785	5.48709e-05	0.345898	0.00563933	-0.265505	1.3e-17
cg13423371	9	1672298815	CAMSAP1	0.077	0.741919	0.217	0.00184911	0.211	0.0453008	3.22902e-06	0.0613202	0.000602954	0.179571	5.45e-09
cg14246703	9	1672466144		0.282	0.000600951	0.123	0.281769	0.197	0.0366871	7.47464e-08	0.0160584	2.84201e-05	0.253114	4.63e-16
cg14147151	9	1672545067	NACC2	-0.208	0.0387618	-0.168	0.0418768	-0.213	0.0399385	9.45663e-08	0.703477	3.44869e-05	-0.291992	1.01e-20
cg07324381	9	1672817425	GPSM1	-0.246	0.00539317	-0.176	0.0270548	-0.258	0.0433361	2.7353e-09	0.442288	1.75643e-06	-0.328558	1.33e-25
cg01108112	9	1672848650		-0.203	0.0466463	-0.082	0.682178	-0.158	0.0406701	0.000100305	0.127135	0.00897306	-0.131739	1.76e-05
cg14130595	9	1672849150		-0.222	0.0201158	-0.028	0.951748	-0.15	0.0452651	0.000945525	0.0123491	0.0463897	NA	NA
cg14410964	9	1673021567	NOTCH1	-0.149	0.282719	-0.221	0.00143402	-0.207	0.0373099	2.71669e-08	0.469756	1.21545e-05	-0.232613	7.23e-14
cg19687075	9	1673022845	NOTCH1	-0.247	0.00530911	-0.224	0.0011076	-0.258	0.0382455	1.63454e-11	0.795558	2.50288e-08	-0.203997	5.18e-11
cg13587908	9	1673210694	FAM69B	-0.255	0.0033185	-0.031	0.944081	-0.248	0.0633334	8.77816e-05	0.00679539	0.00811717	-0.309133	6.63e-23
cg02156769	9	1673466707	PTGDS	0.197	0.0603234	0.173	0.0320288	0.197	0.0373999	1.34256e-07	0.68982	4.57377e-05	0.145198	2.39e-06
cg15387123	9	1673485519	CLIC3	-0.21	0.0339297	-0.234	0.000495272	-0.249	0.0386409	1.15598e-10	0.529861	1.26213e-07	-0.232449	5.17e-14
cg03698343	9	1673516353	ABCA2	-0.212	0.0318588	-0.081	0.68735	-0.21	0.0531444	7.71061e-05	0.0856978	0.00731376	-0.209719	1.47e-11
cg26581729	9	1673534253	NPDC1	-0.202	0.0494522	-0.11	0.410663	-0.169	0.0397313	2.17852e-05	0.175417	0.00274935	-0.256118	1.35e-16
cg14190761	9	1673534387	NPDC1	-0.139	0.349104	-0.177	0.0261537	-0.217	0.0464019	2.96123e-06	0.804444	0.000563259	NA	NA
cg13993914	9	1673760171	COBRA1	-0.137	0.362667	-0.177	0.0261537	-0.19	0.0412354	3.84102e-06	0.54846	0.000690855	-0.229328	1.76e-13
cg13811936	9	1674611462	CACNA1B	-0.222	0.0196425	-0.036	0.930831	-0.129	0.0395811	0.00109387	0.00882028	0.0514684	NA	NA
cg14022794	9	1674611918	CACNA1B	-0.227	0.015132	-0.026	0.956657	-0.109	0.0353111	0.00193217	0.00374028	0.0763249	NA	NA
cg22539182	10	1675688083		-0.133	0.389255	-0.18	0.0218846	-0.187	0.0404114	3.60276e-06	0.506796	0.000659294	-0.186705	1.31e-09
cg20327845	10	1677979856	PFKP	-0.177	0.127741	-0.171	0.0357309	-0.202	0.0402835	5.63373e-07	0.847226	0.000145965	-0.276232	6.97e-19
cg18692070	10	1678308290		0.204	0.0461165	-0.042	0.914425	0.079	0.0437717	0.0698368	0.00060298	0.529567	NA	NA
cg05180182	10	1678508193		0.119	0.489384	0.211	0.00289688	0.218	0.0430764	4.04093e-07	0.33742	0.000111926	0.235833	3.52e-14
cg14082061	10	1678966956		-0.226	0.0159027	-0.111	0.398567	-0.223	0.0480828	3.37035e-06	0.158822	0.000624769	-0.271447	1.72e-18
cg09846581	10	1679163443		0.047	0.853652	0.166	0.0459624	0.197	0.0649579	0.00242065	0.023295	0.0879541	NA	NA
cg07633835	10	1680779853	FBXO18	0.207	0.0403021	0.024	0.960476	0.211	0.0690405	0.00219679	0.0185249	0.0826816	NA	NA
cg18989491	10	1681027169	PFKFB3	-0.226	0.0164084	-0.061	0.828576	-0.168	0.0449094	0.000185665	0.0215499	0.0141579	NA	NA
cg06220761	10	1682297186		0.218	0.0242978	0.17	0.0369075	0.231	0.0420378	3.77771e-08	0.657991	1.61526e-05	0.218293	2.13e-12
cg22784595	10	1682297382		0.187	0.0897485	0.175	0.0286031	0.219	0.0424585	2.57358e-07	0.487317	7.79336e-05	0.221911	6.84e-13
cg00463367	10	1682945340	GATA3	-0.154	0.250863	-0.202	0.00558522	-0.215	0.0410635	1.64274e-07	0.445334	5.39562e-05	-0.210838	1.1e-11
cg23556574	10	1688822784	FRMD4A	0.038	0.880388	0.207	0.00379617	0.173	0.0450416	0.000122281	0.00941457	0.0103577	NA	NA
cg11813497	10	1689214510	FRMD4A	0.241	0.00745075	0.072	0.758335	0.182	0.0444129	4.09027e-05	0.0187451	0.00452228	NA	NA
cg12208848	10	1691583179	RSU1	0.229	0.0136267	0.181	0.0201815	0.23	0.0396513	6.43368e-09	0.522042	3.58906e-06	0.232855	9.74e-14
cg11376341	10	1696390853		0.039	0.877543	0.242	0.000241595	0.222	0.0513931	1.52449e-05	0.00112234	0.00206807	0.264309	2.15e-17
cg05958910	10	1696391142		0.084	0.70317	0.312	2.95881e-07	0.247	0.0385268	1.39752e-10	0.00299102	1.47183e-07	0.269527	4.6e-18
cg00602416	10	1696392520		0.119	0.488386	0.278	8.98503e-06	0.223	0.0360223	5.93385e-10	0.0382936	4.99657e-07	0.189995	7.68e-10
cg04956801	10	1696393042		0.064	0.797641	0.171	0.0351503	0.134	0.0362439	0.000211396	0.150779	0.01561	0.174055	1.44e-08
cg05135499	10	1696393399		0.148	0.287447	0.204	0.004556	0.193	0.0367719	1.52092e-07	0.532448	5.05124e-05	0.189037	1.05e-09
cg06874403	10	1696393748		0.081	0.719763	0.178	0.0253153	0.145	0.036072	5.59511e-05	0.226813	0.00572544	NA	NA
cg04714110	10	1696393844		0.054	0.83288	0.192	0.0103228	0.144	0.036118	6.75075e-05	0.0731569	0.00661961	NA	NA
cg20125920	10	1696399325	C10orf140	0.059	0.816836	0.24	0.00029901	0.229	0.045229	3.95963e-07	0.0544543	0.000110101	0.167197	5.55e-08
cg10804656	10	1697218161		0.213	0.0297177	0.067	0.794795	0.132	0.0359943	0.00023751	0.0394442	0.0170756	NA	NA
cg11864574	10	1697229729	SPAG6	0.27	0.00136193	0.189	0.0128224	0.233	0.0364328	1.4979e-10	0.249788	1.53675e-07	0.250501	7.13e-16
cg15772157	10	1697361021		0.237	0.00936415	0.154	0.0836268	0.246	0.0455193	6.12746e-08	0.221134	2.41731e-05	0.191997	5.16e-10
cg09238992	10	1698078929		0.202	0.0496817	0.02	0.967003	0.108	0.038022	0.00457885	0.0134942	0.131571	NA	NA
cg17354476	10	1704292956	LOC387647	0.005	0.98569	-0.177	0.0263544	-0.113	0.0363547	0.00194981	0.0171185	0.0767532	NA	NA
cg07788865	10	1704695743		-0.279	0.000727962	-0.185	0.0163906	-0.28	0.0436606	1.47581e-10	0.129033	1.51846e-07	-0.499428	1.68e-53
cg23648810	10	1704932693	KIAA1462	-0.027	0.917269	-0.184	0.0172247	-0.134	0.0389531	0.000577662	0.0259674	0.0326951	NA	NA
cg04359828	10	1706810733	ARHGAP12	0.112	0.529658	0.165	0.0496565	0.164	0.039431	3.126e-05	0.567347	0.00365445	NA	NA
cg09642378	10	1706810803	ARHGAP12	0.149	0.279492	0.175	0.0288388	0.184	0.038721	2.01915e-06	0.824625	0.000410764	NA	NA
cg07963705	10	1707807567	ITGB1	0.224	0.0176834	0.05	0.88398	0.264	0.0740665	0.00037329	0.0166623	0.0237942	NA	NA
cg09821400	10	1708249121		0.134	0.382746	0.197	0.0075265	0.228	0.0463993	9.09763e-07	0.316345	0.000217264	NA	NA
cg19307545	10	1709623631	PARD3	0.209	0.035968	0.005	0.993633	0.101	0.0389231	0.00980556	0.00393467	0.204884	NA	NA
cg12630277	10	1710488714	GJD4	0.056	0.825512	0.169	0.040495	0.153	0.0433179	0.000398535	0.112469	0.0249671	NA	NA
cg14214856	10	1711560064		-0.22	0.0219481	-0.26	4.60385e-05	-0.295	0.0421937	2.70472e-12	0.350517	5.27681e-09	-0.339897	3.58e-27
cg13443592	10	1717817937		-0.212	0.032097	-0.173	0.0320288	-0.222	0.0407606	5.30466e-08	0.541286	2.16131e-05	-0.368214	2.64e-31
cg04322572	10	1717835800		0.257	0.00292262	0.127	0.252157	0.2	0.0390333	2.86342e-07	0.0412622	8.4489e-05	0.199694	9.57e-11
cg24020157	10	1718085703	RASGEF1A	-0.227	0.0158205	-0.265	2.93775e-05	-0.304	0.0422141	5.99175e-13	0.643066	1.38305e-09	-0.413731	2.62e-38
cg16060369	10	1718087016	RASGEF1A	0.27	0.00135704	0.2	0.00635518	0.249	0.0377542	4.15641e-11	0.337048	5.43116e-08	0.200871	8.94e-11
cg16595288	10	1718087113	RASGEF1A	0.163	0.198522	0.17	0.0381324	0.187	0.038749	1.47063e-06	0.868071	0.000319766	0.137459	8.56e-06
cg14971320	10	1718087252	RASGEF1A	0.265	0.00175241	0.147	0.118443	0.214	0.0378841	1.5291e-08	0.106352	7.50933e-06	0.15517	4.48e-07
cg14845216	10	1718150862	RASGEF1A	0.151	0.269167	-0.211	0.00287793	-0.074	0.0425171	0.0808989	2.60152e-07	0.560914	NA	NA
cg14769703	10	1718206877		0.057	0.824571	0.222	0.00129325	0.177	0.039249	6.78413e-06	0.0245985	0.00108566	0.129198	2.83e-05
cg15526213	10	1718207063		0.105	0.577893	0.195	0.00874192	0.19	0.0407322	3.22021e-06	0.426068	0.000602254	0.178889	5.86e-09
cg14034325	10	1718279641	HNRNPF	0.217	0.025252	0.037	0.927722	0.121	0.0382978	0.00159451	0.00909101	0.0666528	0.191307	6.23e-10
cg04641860	10	1718279729	HNRNPF	0.255	0.0033185	0.054	0.866449	0.166	0.0409916	5.34096e-05	0.00672723	0.00552715	0.189488	8.17e-10
cg26562566	10	1719694910		0.133	0.387136	0.188	0.0131724	0.229	0.0475574	1.53698e-06	0.548396	0.000331367	0.202722	5.31e-11
cg15248828	10	1721439660	GPRIN2	0.245	0.00580708	0.157	0.0721858	0.244	0.0431355	1.57516e-08	0.401202	7.70376e-06	NA	NA
cg12573115	10	1721439704	GPRIN2	0.24	0.00777795	0.1	0.513275	0.201	0.043868	4.7262e-06	0.0583351	0.000814766	NA	NA
cg23085281	10	1723135536	FRMPD2	-0.024	0.926791	0.194	0.00904938	0.162	0.0591952	0.00620173	0.000841142	0.158167	NA	NA
cg11034619	10	1723158354	FRMPD2	0.15	0.276703	0.177	0.025916	0.24	0.0506569	2.07472e-06	0.487551	0.000419441	NA	NA
cg10501360	10	1723347252	ARHGAP22	-0.324	2.99621e-05	-0.13	0.228132	-0.271	0.0461435	4.03087e-09	0.00206357	2.41465e-06	-0.309654	8.06e-23
cg08415998	10	1724278248		0.156	0.2389	0.177	0.0256121	0.188	0.038729	1.16661e-06	0.793419	0.000264957	0.189334	1e-09
cg24564492	10	1724278574		0.254	0.00353199	0.229	0.000764547	0.279	0.0413393	1.57012e-11	0.134165	2.44169e-08	0.150399	9.34e-07
cg18903093	10	1736546383	C10orf107	0.184	0.101601	0.176	0.0272361	0.222	0.0431816	2.6649e-07	0.605616	7.99908e-05	NA	NA
cg11914795	10	1736546427	C10orf107	0.196	0.0641545	0.252	0.000100799	0.325	0.0490994	3.43772e-11	0.556317	4.63155e-08	NA	NA
cg16579650	10	1737654460		0.106	0.573085	0.165	0.0491938	0.219	0.054266	5.51273e-05	0.33455	0.00566061	NA	NA
cg27008222	10	1743784526	DDX50	-0.049	0.849571	-0.179	0.0230843	-0.147	0.0425749	0.000555528	0.0317244	0.0318003	NA	NA
cg22961335	10	1744443857		0.067	0.788488	0.179	0.0233609	0.176	0.0457406	0.000118614	0.123385	0.0101531	NA	NA
cg10314139	10	1744684105	COL13A1	0.239	0.00834545	0.081	0.692648	0.163	0.0425535	0.000132204	0.00453576	0.0109564	NA	NA
cg17477052	10	1744720605	COL13A1	-0.239	0.00816156	-0.155	0.0824367	-0.216	0.0392787	3.93413e-08	0.304659	1.67412e-05	-0.299932	9.61e-22
cg14334161	10	1745325496	NODAL	0.241	0.00722953	0.157	0.0746279	0.245	0.0453234	6.62378e-08	0.0973019	2.56493e-05	0.127241	3.37e-05
cg05893785	10	1745325817	NODAL	0.203	0.0478105	0.1	0.5114	0.149	0.0367569	4.88741e-05	0.115437	0.00517019	NA	NA
cg02439077	10	1745326089	NODAL	0.273	0.00111341	0.21	0.00304859	0.278	0.0409964	1.2915e-11	0.240106	2.07702e-08	0.257951	9.94e-17
cg02598564	10	1745946507		0.175	0.136455	0.173	0.0317475	0.232	0.0462621	5.24552e-07	0.853814	0.000138418	0.200115	9.01e-11
cg11480762	10	1746227268	SLC29A3	0.283	0.000592137	0.147	0.114843	0.285	0.0478054	2.63267e-09	0.112177	1.6997e-06	0.178679	6.89e-09
cg04179740	10	1746640633	CDH23	-0.108	0.559044	-0.17	0.0377464	-0.276	0.0695717	7.40818e-05	0.117885	0.00709741	NA	NA
cg23674602	10	1747147624		-0.132	0.395901	-0.198	0.00707167	-0.281	0.0568339	7.78384e-07	0.399244	0.000189825	-0.31853	4.73e-24
cg01839993	10	1747158516	DDIT4	-0.189	0.082216	-0.193	0.00967569	-0.239	0.0431683	3.26292e-08	0.933598	1.43114e-05	-0.1903	8.03e-10
cg09801824	10	1747200802		-0.161	0.210359	-0.184	0.0169398	-0.283	0.0561873	4.53984e-07	0.933583	0.000122791	-0.355647	1.18e-29
cg13511752	10	1747218569	DNAJB12	-0.083	0.709738	-0.25	0.000119221	-0.213	0.0401654	1.07661e-07	0.0288537	3.82467e-05	-0.185828	1.58e-09
cg17276002	10	1748296678	ANXA7	-0.226	0.0159387	-0.082	0.6832	-0.165	0.0401344	4.12497e-05	0.0454186	0.00455247	-0.221615	7.69e-13
cg27102629	10	1749697027		0.221	0.0206981	0.195	0.00859983	0.245	0.041396	3.42138e-09	0.535397	2.10971e-06	0.168401	4.75e-08
cg04359418	10	1749697268		0.271	0.00132666	0.236	0.000399553	0.285	0.0395335	6.05554e-13	0.43042	1.38589e-09	0.182034	3.7e-09
cg10770832	10	1749927142	DUPD1	0.132	0.397643	0.174	0.0308704	0.17	0.0375758	5.82354e-06	0.664197	0.00096302	0.186546	1.53e-09
cg17292610	10	1749984123	DUSP13	0.17	0.161546	0.186	0.0155437	0.219	0.0427848	2.9182e-07	0.490172	8.56102e-05	0.206144	3.19e-11
cg24644902	10	1750160147		0.205	0.0432415	-0.012	0.981515	0.083	0.0381856	0.0301349	0.00173914	0.367225	NA	NA
cg16912563	10	1750281295		0.142	0.328884	0.229	0.000770878	0.215	0.0380614	1.6616e-08	0.41423	8.03841e-06	0.256016	1.99e-16
cg01107874	10	1750289490	C10orf41	0.117	0.50287	0.166	0.0486288	0.155	0.0367205	2.56459e-05	0.544103	0.00313571	0.246699	2.2e-15
cg19057830	10	1750289545	C10orf41	0.144	0.315083	0.198	0.00676745	0.196	0.0383129	3.19755e-07	0.614432	9.20656e-05	0.265146	1.95e-17
cg17953385	10	1750291587	C10orf41	0.057	0.823242	0.17	0.0382314	0.146	0.0412381	0.00040372	0.0983693	0.0251889	NA	NA
cg19220719	10	1750656201		-0.163	0.200289	-0.165	0.0487437	-0.224	0.0473116	2.27176e-06	0.751082	0.000451854	-0.274859	9.65e-19
cg11778714	10	1752729034	DLG5	0.223	0.0183133	0.163	0.0545524	0.24	0.0452948	1.11233e-07	0.164337	3.92422e-05	0.232242	7.54e-14
cg10857905	10	1753150836		0.171	0.155594	0.195	0.00874292	0.239	0.04485	1.0013e-07	0.665021	3.61469e-05	0.232973	5.87e-14
cg26883033	10	1753150877		0.227	0.0152275	0.158	0.069593	0.275	0.05065	5.76191e-08	0.489456	2.30249e-05	0.207503	1.89e-11
cg23225748	10	1753186538		-0.212	0.0307085	-0.244	0.000202772	-0.249	0.0372664	2.4494e-11	0.692439	3.52025e-08	-0.291763	2.2e-20
cg03450842	10	1753958820	ZMIZ1	-0.219	0.0227562	-0.049	0.886778	-0.16	0.0500345	0.00137444	0.00668509	0.0603211	-0.201501	8.7e-11
cg07798593	10	1754014111	ZMIZ1	-0.219	0.023378	-0.116	0.35297	-0.194	0.0421576	4.28168e-06	0.181551	0.000753041	-0.253705	2.96e-16
cg04417773	10	1754033774	ZMIZ1	-0.079	0.733454	-0.199	0.00655109	-0.205	0.047028	1.31291e-05	0.109314	0.00183318	-0.210372	7.83e-12
cg24632480	10	1754987956		0.002	0.993902	0.174	0.0306276	0.161	0.0549656	0.00344762	0.0122454	0.110437	NA	NA
cg13954667	10	1761419345		0.189	0.0851547	0.188	0.0134212	0.208	0.0383791	5.72698e-08	0.829726	2.29225e-05	NA	NA
cg05046097	10	1761841799	MMRN2	0.162	0.205609	0.196	0.00790005	0.224	0.0426199	1.44964e-07	0.731407	4.8643e-05	0.129885	2.33e-05
cg27642528	10	1761938524	GLUD1	-0.298	0.000197434	-0.126	0.26281	-0.229	0.0396606	7.39654e-09	0.0290073	4.05647e-06	-0.122398	7.39e-05
cg16341836	10	1763765262	STAMBPL1	-0.205	0.044702	-0.055	0.859573	-0.156	0.0478825	0.00109278	0.0231391	0.0514441	-0.158684	2.3e-07
cg20441135	10	1767123005	CPEB3	0.211	0.032798	0.138	0.166657	0.194	0.0402198	1.34773e-06	0.258422	0.000297573	0.129501	2.67e-05
cg14807565	10	1767303845		0.153	0.253376	0.165	0.0487532	0.175	0.0377536	3.63387e-06	0.989845	0.000662609	NA	NA
cg26404725	10	1767943675	CYP26C1	0.212	0.031117	0.085	0.662078	0.142	0.0366648	0.000109548	0.0469899	0.00958942	0.130359	2.13e-05
cg02394395	10	1767949130	CYP26C1	0.121	0.471844	0.191	0.0109121	0.199	0.0420446	2.08695e-06	0.505895	0.000421434	NA	NA
cg16445268	10	1767959497	CYP26A1	0.241	0.00722953	0.145	0.129687	0.205	0.0386348	1.08383e-07	0.168122	3.84286e-05	0.151905	7.47e-07
cg20276630	10	1770179312		0.231	0.0127106	0.019	0.969057	0.127	0.0413666	0.00208613	0.00280402	0.0800348	NA	NA
cg10549018	10	1771300613	TLL2	-0.266	0.00169332	-0.185	0.0158938	-0.307	0.0506425	1.33716e-09	0.0389897	9.76281e-07	-0.261911	3.88e-17
cg15821892	10	1771395417	TLL2	0.109	0.553773	0.168	0.0432943	0.186	0.0444983	2.89215e-05	0.575053	0.00343738	0.199045	1.38e-10
cg25452067	10	1774405476		0.069	0.777804	0.188	0.0138822	0.148	0.0363798	4.83784e-05	0.12396	0.00513143	NA	NA
cg22957360	10	1774406445		0.119	0.484269	0.229	0.000752047	0.195	0.036392	8.45788e-08	0.168667	3.14551e-05	NA	NA
cg17888390	10	1774406689		0.247	0.00533867	0.145	0.12907	0.189	0.0350411	7.39006e-08	0.148658	2.81285e-05	NA	NA
cg19604369	10	1774728530	ABCC2	0.207	0.0398947	0.211	0.00287793	0.272	0.0451482	1.7071e-09	0.6597	1.19977e-06	0.256437	1.49e-16
cg07504977	10	1775254885		-0.118	0.496432	-0.171	0.036523	-0.164	0.0382017	1.75724e-05	0.451674	0.00231896	-0.211187	1.01e-11
cg04984663	10	1775755921		0.173	0.145122	0.207	0.00371825	0.241	0.042979	2.14363e-08	0.97083	9.96531e-06	0.170997	3.29e-08
cg03271893	10	1775884843	LZTS2	-0.111	0.538604	-0.221	0.00138478	-0.24	0.0474725	4.34554e-07	0.104488	0.00011843	-0.269045	6.37e-18
cg05593775	10	1775902616	PDZD7	0.222	0.0193635	0.116	0.352658	0.192	0.041478	3.86163e-06	0.140362	0.000693489	NA	NA
cg04270401	10	1775930744		0.169	0.16448	0.174	0.0308704	0.186	0.03754	7.09605e-07	0.985956	0.000177291	0.126816	3.81e-05
cg24067118	10	1775930806		0.162	0.206152	0.19	0.0122617	0.194	0.0376449	2.62827e-07	0.83253	7.89868e-05	NA	NA
cg04617428	10	1777347391	TMEM180	0.04	0.874368	0.165	0.0487361	0.157	0.0483695	0.00115596	0.0657056	0.0534322	NA	NA
cg24435571	10	1777560013	ARL3	-0.081	0.719491	-0.199	0.00662463	-0.221	0.0504089	1.11476e-05	0.126134	0.001613	NA	NA
cg08772003	10	1777753742	AS3MT	0.207	0.0404938	-0.022	0.964514	0.075	0.0364711	0.0404034	0.00109942	0.419949	NA	NA
cg10116432	10	1778077149	NT5C2	0.224	0.0176395	0.056	0.855089	0.132	0.0485904	0.00661278	0.000750348	0.164068	NA	NA
cg27217148	10	1778235031	PCGF6	-0.199	0.0565236	-0.272	1.61172e-05	-0.365	0.0529402	5.47837e-12	0.138515	9.77962e-09	-0.249528	9.52e-16
cg02921623	10	1778374410		-0.167	0.175391	-0.2	0.00634344	-0.223	0.0414625	7.71205e-08	0.631607	2.91675e-05	-0.332031	6.49e-26
cg00351443	10	1778376593	NEURL	0.212	0.0313684	0.242	0.000248729	0.265	0.039879	3.27498e-11	0.76776	4.44585e-08	0.244796	3.85e-15
cg07869830	10	1778376990	NEURL	0.247	0.00530911	0.179	0.0231409	0.245	0.0409744	2.36953e-09	0.344422	1.56375e-06	0.177553	7.88e-09
cg02324920	10	1778377025	NEURL	0.136	0.365777	0.182	0.0199102	0.204	0.0431647	2.26003e-06	0.689771	0.000450273	NA	NA
cg27365978	10	1779217531	ITPRIP	0.216	0.0262993	0.122	0.292231	0.194	0.0424698	5.16535e-06	0.112149	0.00087734	0.246708	3.88e-15
cg11276172	10	1779217566	ITPRIP	0.251	0.00416392	0.132	0.212146	0.231	0.0442827	1.88924e-07	0.0886033	6.07587e-05	0.273483	1.7e-18
cg22882506	10	1779217590	ITPRIP	0.225	0.0168964	0.137	0.172552	0.207	0.041624	6.69733e-07	0.168471	0.000168865	0.19392	3.42e-10
cg03290131	10	1785387703	DUSP5	-0.075	0.752105	-0.184	0.0168966	-0.218	0.054607	6.58651e-05	0.105282	0.00650142	-0.255079	2.85e-16
cg00904823	10	1785542580	RBM20	0.149	0.282573	0.214	0.00235683	0.237	0.0439033	6.48421e-08	0.397514	2.52458e-05	0.159627	2.36e-07
cg22623319	10	1785551783	RBM20	0.179	0.118982	0.177	0.0258456	0.227	0.044283	2.93612e-07	0.802597	8.60651e-05	0.177222	9.54e-09
cg04322596	10	1788034736	TCF7L2	0.112	0.531986	0.204	0.00475697	0.203	0.0418225	1.21979e-06	0.295735	0.000274416	NA	NA
cg05923857	10	1788035486	TCF7L2	0.194	0.0690224	0.177	0.0261537	0.234	0.0440377	1.12567e-07	0.946577	3.95954e-05	NA	NA
cg00397764	10	1789063588	TDRD1	0.13	0.406985	0.195	0.00875758	0.194	0.0397635	1.02771e-06	0.490806	0.000237951	0.176364	1.2e-08
cg11243835	10	1789705679	FAM160B1	0.227	0.0154893	-0.022	0.963249	0.085	0.0397285	0.0323419	0.000267195	0.379359	NA	NA
cg05837435	10	1791734084		0.27	0.00135081	0.13	0.227847	0.23	0.0421751	4.73e-08	0.0639609	1.96775e-05	NA	NA
cg03907390	10	1794190510	GRK5	-0.139	0.349007	-0.165	0.0489901	-0.236	0.0529111	8.47606e-06	0.684221	0.00130047	-0.237996	1.39e-14
cg13260278	10	1794389705	RGS10	0.318	4.78653e-05	0.051	0.877835	0.204	0.0408	5.50704e-07	0.00106458	0.000143725	0.13299	1.49e-05
cg20345915	10	1794420160	RGS10	0.249	0.00461769	0.187	0.0140779	0.255	0.041605	9.04964e-10	0.340607	7.08545e-07	0.251596	5.18e-16
cg19588519	10	1798941931		0.152	0.262731	0.24	0.000301586	0.325	0.0563093	7.62242e-09	0.100947	4.15482e-06	0.222591	5.57e-13
cg19396666	10	1798990394		-0.219	0.0228996	-0.098	0.533492	-0.283	0.0648444	1.26137e-05	0.155561	0.00177371	-0.202451	5.55e-11
cg22980293	10	1799353071	LHPP	-0.09	0.671551	-0.193	0.0100475	-0.16	0.0364254	1.13593e-05	0.198073	0.00163729	NA	NA
cg00932063	10	1799429199	LHPP	-0.096	0.636207	-0.175	0.0295765	-0.159	0.0388616	4.10229e-05	0.264621	0.00453025	-0.225846	3.22e-13
cg17995557	10	1799485032	LHPP	-0.108	0.556056	-0.173	0.0324455	-0.245	0.0576396	2.19178e-05	0.431176	0.00276218	NA	NA
cg24916358	10	1799510822	FAM53B	-0.205	0.0439091	-0.264	3.26325e-05	-0.32	0.046467	5.95619e-12	0.267029	1.04755e-08	-0.431688	1.41e-41
cg00296279	10	1799628049	FAM53B	-0.068	0.785045	-0.174	0.0298746	-0.132	0.0347127	0.0001493	0.150501	0.0120444	NA	NA
cg10402121	10	1799682162		0.112	0.531107	0.174	0.0309034	0.351	0.0840247	2.89637e-05	0.205267	0.00344121	NA	NA
cg23707540	10	1800031099	CTBP2	-0.226	0.0159582	-0.132	0.213106	-0.197	0.0398689	7.50849e-07	0.212976	0.000184623	-0.296531	1.84e-21
cg17191109	10	1800046387		0.158	0.227195	0.172	0.0334025	0.177	0.0368567	1.56468e-06	0.987417	0.000336526	0.156644	3.86e-07
cg10059924	10	1804278607		0.001	0.997527	0.172	0.0339415	0.131	0.0446046	0.00333943	0.0152396	0.108358	NA	NA
cg08872425	10	1804316772		-0.011	0.966612	0.174	0.0306435	0.148	0.0574589	0.0101084	0.00408105	0.208617	NA	NA
cg07143043	10	1806854424	BNIP3	0.216	0.0263502	0.102	0.486151	0.179	0.0414486	1.65621e-05	0.11018	0.00220969	0.138148	6.66e-06
cg17452301	10	1807281746	PWWP2B	-0.247	0.00532022	-0.215	0.00218702	-0.264	0.0402233	5.51369e-11	0.51606	6.8352e-08	-0.40299	5.58e-37
cg02116864	10	1807292579	PWWP2B	-0.209	0.0358724	-0.076	0.73603	-0.195	0.0528801	0.000227678	0.040624	0.0165218	-0.169449	3.83e-08
cg25966016	10	1807423744	INPP5A	-0.236	0.00986665	-0.142	0.145271	-0.254	0.0485763	1.7706e-07	0.209218	5.77308e-05	-0.225596	3.15e-13
cg26426564	10	1807441872	INPP5A	0.269	0.0014824	0.096	0.550767	0.207	0.0425091	1.08067e-06	0.019888	0.000248761	NA	NA
cg26549601	10	1807630486	INPP5A	0.268	0.0014973	0.055	0.863767	0.15	0.0426509	0.000440668	0.000215085	0.0267564	NA	NA
cg24437408	10	1807731628		-0.013	0.961229	-0.166	0.0468551	-0.132	0.044144	0.00282644	0.030656	0.0971424	-0.145455	2.22e-06
cg10351829	10	1807731676		-0.156	0.235282	-0.203	0.00507906	-0.214	0.0404313	1.19481e-07	0.479756	4.14559e-05	-0.222939	6.71e-13
cg02645368	10	1808121359	VENTX	0.24	0.00760989	0.132	0.213106	0.194	0.0381305	3.86616e-07	0.115367	0.000108006	0.203697	4.14e-11
cg09827249	10	1808121382	VENTX	0.219	0.0227562	0.117	0.346088	0.173	0.0375996	4.17254e-06	0.168289	0.000737115	0.211965	8.06e-12
cg23845574	10	1808121396	VENTX	0.202	0.0492017	0.17	0.0386664	0.197	0.0374191	1.30602e-07	0.648914	4.46494e-05	0.244796	3.14e-15
cg04347264	10	1808121439	VENTX	0.201	0.0511864	0.17	0.0384491	0.197	0.0373633	1.32221e-07	0.729096	4.50874e-05	0.230841	1.1e-13
cg00162806	10	1808122055	VENTX	0.268	0.00151419	0.206	0.00408515	0.27	0.0404676	2.56891e-11	0.352729	3.66868e-08	0.291189	9.71e-21
cg19875532	10	1808122130	VENTX	0.166	0.181108	0.201	0.00576226	0.242	0.0448023	6.76452e-08	0.698239	2.61e-05	0.287165	3.38e-20
cg19021988	10	1808130067		0.206	0.0411453	0.057	0.850524	0.16	0.0454751	0.00044559	0.0500328	0.0269823	0.149777	1.12e-06
cg00929798	10	1808220265	CALY	0.074	0.756015	-0.169	0.0389221	-0.074	0.036079	0.039932	0.000615829	0.417855	NA	NA
cg10552523	11	1808994530	IFITM1	-0.106	0.572245	-0.185	0.0165528	-0.207	0.0474026	1.27406e-05	0.226051	0.00178689	-0.148798	1.28e-06
cg10112265	11	1809072460		-0.23	0.0133027	-0.125	0.268765	-0.245	0.0504108	1.14914e-06	0.151355	0.000262324	-0.232843	7.97e-14
cg20132549	11	1809123241	ANO9	0.047	0.853208	-0.182	0.0198888	-0.092	0.0355464	0.00951193	0.00139884	0.201544	NA	NA
cg24247537	11	1809138330	PTDSS2	-0.265	0.00184071	-0.225	0.00102835	-0.255	0.0366255	3.26378e-12	0.647992	6.26483e-09	-0.348696	1.46e-28
cg00645579	11	1809298192	IRF7	-0.069	0.777578	-0.18	0.0213361	-0.213	0.056588	0.000172923	0.0616359	0.0134301	NA	NA
cg18028767	11	1809540925	TSPAN4	-0.169	0.165878	-0.207	0.00372038	-0.247	0.0446116	3.14235e-08	0.632611	1.38507e-05	-0.300999	5.76e-22
cg06472341	11	1809754693	MUC2	-0.3	0.000179512	-0.136	0.182736	-0.296	0.0501018	3.31359e-09	0.0266267	2.06464e-06	-0.316611	4.94e-24
cg07304483	11	1809988444	TOLLIP	-0.133	0.391997	-0.216	0.0019834	-0.241	0.0454768	1.2002e-07	0.339482	4.16025e-05	-0.204311	4.2e-11
cg03450829	11	1810432290	HCCA2	-0.178	0.124683	-0.185	0.0158571	-0.287	0.054577	1.49976e-07	0.804868	5.00425e-05	-0.327528	1.47e-25
cg10927968	11	1810467155		0.232	0.012172	0.137	0.173463	0.196	0.0386946	4.22447e-07	0.157658	0.000115976	0.222194	6.92e-13
cg01694451	11	1810514046	SYT8	-0.217	0.0250489	0.007	0.98992	-0.09	0.0370004	0.0145522	0.00142381	0.253823	NA	NA
cg11368628	11	1810516005	SYT8	-0.254	0.0034519	-0.138	0.166515	-0.335	0.0618873	6.18021e-08	0.137742	2.42833e-05	-0.410164	4.09e-38
cg13133304	11	1810521842	TNNI2	0.22	0.0212552	0.008	0.989016	0.108	0.0396184	0.0061958	0.00248016	0.158095	NA	NA
cg00259742	11	1810530923		0.169	0.163484	0.179	0.0236002	0.219	0.0434979	4.59425e-07	0.853474	0.000123701	NA	NA
cg27196158	11	1810671060	LOC100133545	0.232	0.0117177	0.164	0.0529475	0.217	0.039096	2.76473e-08	0.394609	1.23497e-05	0.198108	1.39e-10
cg07397493	11	1810671134	LOC100133545	0.165	0.188479	0.195	0.00825886	0.195	0.0368834	1.28576e-07	0.704175	4.41395e-05	0.270904	3.44e-18
cg04859117	11	1810671163	LOC100133545	0.28	0.000677597	0.149	0.108509	0.258	0.0439764	4.7526e-09	0.0652367	2.80464e-06	0.25393	2.96e-16
cg18716210	11	1810671168	LOC100133545	0.228	0.0148225	0.208	0.00350277	0.238	0.0382198	4.45831e-10	0.755075	3.9109e-07	0.241766	6.81e-15
cg04310331	11	1810672154	LOC100133545	-0.28	0.000673286	-0.215	0.00220622	-0.274	0.0393263	2.97034e-12	0.386702	5.73239e-09	-0.374034	3.66e-32
cg13638867	11	1810901390		0.194	0.068865	0.179	0.0232246	0.223	0.0419353	1.01607e-07	0.64974	3.65321e-05	0.282552	1.08e-19
cg20321801	11	1811064206	CD81	0.241	0.00743712	0.048	0.891086	0.178	0.0502545	0.000402044	0.00375833	0.025134	0.201621	5.76e-11
cg13428066	11	1811337590	KCNQ1	-0.203	0.0467579	-0.074	0.749724	-0.164	0.0448936	0.000266456	0.0607577	0.0186023	-0.28239	1.32e-19
cg12764221	11	1811543520		0.257	0.00292262	0.096	0.549328	0.179	0.0385502	3.26627e-06	0.0189917	0.000608636	NA	NA
cg26690742	11	1811549424		0.137	0.359736	0.17	0.0373087	0.188	0.0414262	5.93474e-06	0.703687	0.000976435	NA	NA
cg10905180	11	1813361646	OR51E2	-0.218	0.0244604	-0.161	0.059722	-0.229	0.0428992	9.6476e-08	0.481423	3.50672e-05	-0.205454	3.25e-11
cg26120958	11	1815099628	APBB1	-0.027	0.916658	-0.178	0.0242617	-0.124	0.0364215	0.00066587	0.0399401	0.0362073	-0.179302	5.46e-09
cg03410065	11	1815100744	APBB1	-0.017	0.946717	-0.182	0.0197266	-0.124	0.0371962	0.000870771	0.0224794	0.04379	-0.127498	3.39e-05
cg06805557	11	1815100753	APBB1	-0.157	0.233515	-0.168	0.0432916	-0.172	0.0365666	2.49728e-06	0.942693	0.000488545	-0.126988	3.65e-05
cg22908616	11	1815178399	DNHD1	0.234	0.0106009	0.115	0.356229	0.177	0.0375053	2.36871e-06	0.0822358	0.000466718	NA	NA
cg16770368	11	1815333605	DCHS1	0.051	0.843889	0.281	6.04031e-06	0.265	0.050807	1.89069e-07	0.000404438	6.07587e-05	0.19141	6.86e-10
cg24126851	11	1815337964	DCHS1	0.14	0.337627	0.179	0.0237331	0.246	0.0523321	2.5525e-06	0.62659	0.000498256	NA	NA
cg14751503	11	1816667859	EIF3F	-0.056	0.828076	-0.177	0.0258353	-0.146	0.0388286	0.000176012	0.124401	0.0136138	NA	NA
cg12906748	11	1817614081	C11orf16	0.214	0.0293643	0.026	0.95692	0.213	0.0679444	0.00171201	0.0135916	0.0699274	NA	NA
cg17610169	11	1819410478		0.104	0.583317	0.169	0.0388919	0.154	0.0370359	3.2148e-05	0.482344	0.00373215	0.22616	3.28e-13
cg09549591	11	1820182996	GALNTL4	0.076	0.748495	0.177	0.0257682	0.16	0.0411491	9.72629e-05	0.141862	0.00876021	0.222696	5.75e-13
cg10986946	11	1820661127	DKK3	0.156	0.236304	0.171	0.0357535	0.254	0.0533592	1.9492e-06	0.843128	0.000399722	NA	NA
cg23386330	11	1822637061		0.155	0.245301	0.169	0.040585	0.181	0.0384222	2.52489e-06	0.918492	0.000493407	0.128135	3.11e-05
cg25486824	11	1822643295	SPON1	0.129	0.41409	0.192	0.0101913	0.194	0.0399311	1.22699e-06	0.57377	0.000275515	0.160487	1.93e-07
cg11028624	11	1822643298	SPON1	0.083	0.707732	0.171	0.0366174	0.159	0.0399389	6.80395e-05	0.378465	0.0066608	0.119886	8.89e-05
cg22805485	11	1822643323	SPON1	0.164	0.193629	0.239	0.000331952	0.246	0.0407239	1.61004e-09	0.397105	1.14573e-06	0.147274	1.86e-06
cg24258347	11	1822643356	SPON1	0.193	0.0703836	0.214	0.00231239	0.238	0.0400433	2.9469e-09	0.880702	1.86217e-06	0.209097	1.59e-11
cg09191626	11	1822643491	SPON1	0.156	0.239675	0.184	0.0168442	0.185	0.0370032	6.10631e-07	0.82602	0.000156281	0.224206	3.68e-13
cg20693209	11	1822643572	SPON1	0.205	0.0440781	0.089	0.627101	0.141	0.0366027	0.000116254	0.0662277	0.0100232	NA	NA
cg13631318	11	1822647271	SPON1	0.02	0.939009	0.182	0.0193123	0.139	0.0424878	0.00104204	0.0176309	0.0497577	0.169439	4.14e-08
cg27413462	11	1823653372	CALCA	0.233	0.0114705	0.028	0.950277	0.117	0.037891	0.00201774	0.00219236	0.0784052	NA	NA
cg01297180	11	1825284794		0.115	0.51192	0.236	0.00041659	0.204	0.0375941	5.43085e-08	0.132803	2.20086e-05	0.250753	9.03e-16
cg19838963	11	1828396857	LOC100126784	0.164	0.194093	0.17	0.0386606	0.225	0.0465695	1.41439e-06	0.962967	0.000309802	NA	NA
cg03220447	11	1828404799	NAV2	-0.126	0.438912	-0.185	0.0157969	-0.181	0.0385087	2.69779e-06	0.624335	0.000522146	-0.2603	5.17e-17
cg26725502	11	1835693730		0.241	0.00743712	0.108	0.428233	0.183	0.039303	3.15899e-06	0.0511963	0.00059329	0.16434	1e-07
cg14415629	11	1841693113		-0.203	0.047151	-0.181	0.020553	-0.207	0.0378349	4.223e-08	0.702787	1.78641e-05	-0.31262	2.49e-23
cg19812706	11	1841720055	TCP11L1	-0.126	0.436484	-0.19	0.0115664	-0.184	0.0387802	2.10902e-06	0.39397	0.000424691	-0.136474	8.25e-06
cg03479289	11	1842222883	C11orf41	-0.221	0.0204504	-0.072	0.75758	-0.179	0.0453583	7.75339e-05	0.0542802	0.00734652	-0.176769	1.14e-08
cg16661143	11	1842885966	ABTB2	0.174	0.143225	0.203	0.00505172	0.281	0.0509227	3.58554e-08	0.70389	1.55353e-05	NA	NA
cg11870100	11	1843194047	ELF5	0.217	0.0250489	-0.029	0.949619	0.082	0.04232	0.0517737	0.00035723	0.468029	0.131758	1.8e-05
cg05503887	11	1843301430	EHF	0.102	0.597013	0.178	0.0246548	0.254	0.0625259	4.74598e-05	0.11333	0.00505653	NA	NA
cg15481493	11	1843792779		-0.285	0.000496122	-0.084	0.663338	-0.3	0.0578062	2.10985e-07	0.0361674	6.64849e-05	-0.241337	8.37e-15
cg02984184	11	1844625824	LDLRAD3	0.229	0.0141518	0.135	0.190636	0.183	0.0363776	5.22009e-07	0.204516	0.000137848	0.128074	3.18e-05
cg26601310	11	1845056625	PRR5L	-0.106	0.573306	-0.203	0.00505172	-0.237	0.0505686	2.72733e-06	0.157996	0.000526625	-0.145898	1.96e-06
cg07136133	11	1845081879	PRR5L	-0.225	0.0168678	-0.298	1.26152e-06	-0.283	0.0365773	9.88189e-15	0.370397	3.67511e-11	-0.402242	1.53e-36
cg00220721	11	1845081945	PRR5L	-0.308	0.000101745	-0.361	1.02499e-09	-0.351	0.0358536	1.11429e-22	0.701481	2.65221e-18	-0.446561	4.37e-44
cg22117805	11	1845081957	PRR5L	-0.228	0.0149311	-0.287	3.77362e-06	-0.294	0.0386467	3.04049e-14	0.562349	1.00513e-10	-0.406162	3.69e-37
cg18520238	11	1845082059	PRR5L	-0.187	0.0889307	-0.23	0.000688446	-0.224	0.0365205	8.17796e-10	0.605817	6.5173e-07	-0.365599	8.05e-31
cg08943494	11	1845082117	PRR5L	-0.38	3.44013e-07	-0.431	2.01218e-14	-0.433	0.0365939	2.46913e-32	0.693298	4.40772e-27	-0.578494	1.12e-68
cg04314978	11	1845169412		-0.055	0.829563	-0.2	0.00615014	-0.176	0.0433558	5.10897e-05	0.0390394	0.00535066	-0.136035	1.04e-05
cg12899423	11	1852987656	ALX4	0.214	0.0293266	0.172	0.0342166	0.215	0.0395081	5.18903e-08	0.505254	2.12214e-05	0.163967	1.02e-07
cg13837679	11	1852989417	ALX4	0.133	0.386905	0.178	0.024363	0.186	0.0403225	3.95882e-06	0.559041	0.000705997	0.136693	8.55e-06
cg22854223	11	1853246007	CD82	-0.241	0.00722247	-0.166	0.0460043	-0.313	0.0545634	9.99515e-09	0.429744	5.27111e-06	-0.33617	8.73e-27
cg01199327	11	1853286252	CD82	-0.204	0.0461707	-0.047	0.894445	-0.166	0.0506051	0.00106713	0.0325009	0.0506194	NA	NA
cg19478820	11	1853703856		0.018	0.945415	-0.173	0.032681	-0.167	0.0636375	0.0088181	0.00507588	0.193405	NA	NA
cg09795979	11	1853967599	SYT13	0.186	0.0926974	0.198	0.00707167	0.209	0.0376117	2.64014e-08	0.795532	1.18417e-05	0.157059	3.64e-07
cg07298299	11	1854602738	GYLTL1B	0.185	0.0983451	0.214	0.00236198	0.217	0.0372332	5.50668e-09	0.879292	3.14565e-06	0.298934	1.04e-21
cg13770461	11	1854675813	PHF21A	-0.331	1.77142e-05	-0.129	0.23431	-0.339	0.0527987	1.41903e-10	0.0353116	1.48304e-07	-0.307096	1.36e-22
cg06859463	11	1854959716	CREB3L1	0.268	0.0014824	0.13	0.22513	0.205	0.0377423	5.61239e-08	0.0627484	2.2565e-05	0.243096	3.67e-15
cg10059056	11	1855014785	DGKZ	-0.216	0.0262721	-0.116	0.355365	-0.174	0.0387255	7.26975e-06	0.121275	0.00114592	-0.219178	1.32e-12
cg21009265	11	1855069623		0.21	0.0347185	0.113	0.379794	0.169	0.0384621	1.07741e-05	0.161512	0.00157005	NA	NA
cg15304308	11	1855272434	AMBRA1	-0.022	0.930606	-0.188	0.0131425	-0.215	0.0630915	0.000664983	0.0144117	0.0361861	NA	NA
cg08327367	11	1855594164	LRP4	0.259	0.002548	0.159	0.0651806	0.233	0.0407499	1.14143e-08	0.0885103	5.89756e-06	NA	NA
cg15161667	11	1855600114	LRP4	0.158	0.225909	0.187	0.0145497	0.203	0.0401659	4.18085e-07	0.855329	0.000115087	0.235741	2.4e-14
cg13749927	11	1855897459	DDB2	-0.203	0.0470794	-0.069	0.781494	-0.141	0.0398935	0.000418013	0.0453539	0.0258388	-0.182997	2.53e-09
cg15700636	11	1866069629	PRG2	0.144	0.317401	0.186	0.0152424	0.193	0.0395849	1.02247e-06	0.706111	0.000237044	0.175615	1.07e-08
cg04549076	11	1866071087	PRG2	0.217	0.0249362	0.15	0.103304	0.207	0.0422961	1.02562e-06	0.0718536	0.00023762	0.189251	7.45e-10
cg15357945	11	1866071940	PRG2	0.087	0.69088	0.271	1.76162e-05	0.263	0.0453623	6.99e-09	0.0263654	3.85126e-06	0.199424	1.12e-10
cg24670445	11	1866432862	BTBD18	0.14	0.339041	0.167	0.0446238	0.216	0.0481215	7.11383e-06	0.627642	0.00112531	NA	NA
cg12734107	11	1866433006	BTBD18	0.244	0.00600254	0.146	0.119916	0.299	0.0541715	3.32801e-08	0.508986	1.45255e-05	NA	NA
cg12027899	11	1867299526	ZFP91	0.058	0.820618	-0.168	0.042097	-0.126	0.0627822	0.0439268	0.000942548	0.436197	-0.124198	5.65e-05
cg18789929	11	1867645084		0.204	0.0452466	0.087	0.643671	0.139	0.0456557	0.00240022	0.00306288	0.0874447	NA	NA
cg00299736	11	1869783549	CD5	-0.247	0.0052804	-0.263	3.49774e-05	-0.284	0.0384382	1.51349e-13	0.59989	4.01002e-10	-0.353125	7.12e-29
cg02160738	11	1869875396		0.037	0.882314	0.177	0.0261537	0.158	0.0460821	0.000620959	0.0440576	0.0343933	NA	NA
cg15015340	11	1870399800	DAGLA	0.225	0.0165906	0.081	0.689012	0.166	0.0418047	7.47584e-05	0.026316	0.0071423	0.164557	9.27e-08
cg11250194	11	1870515517	FADS2	-0.196	0.064303	-0.173	0.0318413	-0.265	0.0503069	1.38095e-07	0.894119	4.68667e-05	-0.205787	3.09e-11
cg23584647	11	1870630771	BEST1	0.237	0.00940585	0.077	0.725077	0.152	0.0375409	5.11671e-05	0.0174301	0.00535534	0.126882	3.35e-05
cg14456450	11	1871105961		-0.215	0.0276986	-0.047	0.895343	-0.151	0.0417258	0.000289521	0.0535764	0.0197793	NA	NA
cg03274456	11	1871186696	AHNAK	0.24	0.00779405	0.132	0.213641	0.199	0.0387871	2.76465e-07	0.186904	8.23231e-05	0.125889	4.46e-05
cg22365167	11	1871220441	AHNAK	-0.189	0.0828732	-0.216	0.00207554	-0.272	0.0459435	3.37754e-09	0.771017	2.09353e-06	-0.470042	1.1e-47
cg04999352	11	1872218194	RARRES3	-0.249	0.0046181	-0.213	0.00253735	-0.311	0.0474625	5.35962e-11	0.556534	6.69066e-08	-0.31236	2.59e-23
cg10689689	11	1872590777	MARK2	-0.212	0.0320332	-0.08	0.696866	-0.176	0.0462502	0.000139769	0.0458704	0.0114269	-0.246515	2.47e-15
cg14319451	11	1872599357	RCOR2	0.248	0.00507177	0.093	0.584008	0.171	0.0377634	5.88482e-06	0.0300412	0.000971804	0.187802	1.27e-09
cg27140633	11	1872599485		0.254	0.0034519	0.165	0.0498379	0.344	0.0634705	6.16497e-08	0.0132463	2.42833e-05	0.121343	7.75e-05
cg14078730	11	1872810137	MACROD1	-0.244	0.00613551	-0.059	0.842012	-0.205	0.051932	8.11226e-05	0.0108741	0.00763187	-0.158352	2.65e-07
cg22747994	11	1872977035	KCNK4	0.109	0.549841	0.198	0.0071739	0.285	0.0611643	3.07895e-06	0.231534	0.000581315	NA	NA
cg27466845	11	1873311314	NRXN2	0.204	0.0461165	0.1	0.507799	0.174	0.0416267	3.01965e-05	0.188756	0.00355807	NA	NA
cg25104637	11	1873319032	NRXN2	0.147	0.294439	0.204	0.00469717	0.231	0.0441387	1.76198e-07	0.483821	5.75548e-05	0.176397	9.12e-09
cg26388730	11	1873319344	NRXN2	0.132	0.398273	0.195	0.0084874	0.219	0.0447442	1.00914e-06	0.413273	0.000235022	0.12558	4.56e-05
cg24524285	11	1873319499	NRXN2	0.227	0.0151843	0.195	0.00831552	0.24	0.0398141	1.78276e-09	0.671246	1.24073e-06	0.162456	1.47e-07
cg26884581	11	1873440994	PYGM	0.239	0.00834545	0.147	0.117415	0.219	0.0413261	1.09451e-07	0.174476	3.87669e-05	0.174904	1.16e-08
cg18518074	11	1873555896	EHD1	0.142	0.331064	0.19	0.0116411	0.296	0.0620943	1.82302e-06	0.174202	0.000380222	0.213425	6.23e-12
cg10437839	11	1873615490	PPP2R5B	0.138	0.357487	0.17	0.0379198	0.235	0.0520302	6.55854e-06	0.575507	0.00105762	0.205142	4.19e-11
cg13443768	11	1873997967	CDC42EP2	0.227	0.0154711	0.157	0.0754579	0.215	0.0406558	1.25617e-07	0.192025	4.32424e-05	0.139883	4.88e-06
cg23935420	11	1874037190	TIGD3	0.048	0.851743	0.169	0.0392382	0.128	0.0365992	0.00048049	0.104141	0.028558	NA	NA
cg26615176	11	1874063997	SLC25A45	-0.202	0.0499694	-0.129	0.237	-0.279	0.0605299	3.98658e-06	0.37816	0.000709796	-0.297554	3.69e-21
cg24215776	11	1874065632		-0.232	0.0116422	-0.15	0.103304	-0.241	0.0449292	8.06621e-08	0.41225	3.02824e-05	-0.238937	1.39e-14
cg11352146	11	1874106131	NEAT1	-0.248	0.00504224	-0.188	0.0136936	-0.234	0.0381304	8.55969e-10	0.422944	6.76115e-07	-0.387594	1.05e-34
cg12155547	11	1874108546		-0.205	0.0444533	-0.092	0.600522	-0.189	0.0478	7.56408e-05	0.0949197	0.00720729	-0.181338	4.38e-09
cg03249011	11	1874109576		-0.213	0.029918	-0.068	0.786646	-0.148	0.040054	0.000213997	0.0429083	0.0157337	NA	NA
cg22843803	11	1874109706		-0.259	0.00259978	-0.114	0.373458	-0.26	0.0520667	6.13357e-07	0.0361448	0.000156735	-0.189603	7.42e-10
cg04446762	11	1874135808		-0.097	0.630494	-0.165	0.0497382	-0.153	0.0389425	8.52908e-05	0.296966	0.00792791	NA	NA
cg04948284	11	1874227189	LTBP3	-0.188	0.0862195	-0.248	0.0001447	-0.24	0.0371038	1.01977e-10	0.477693	1.12372e-07	-0.379697	6.62e-33
cg08965235	11	1874238739	LTBP3	-0.268	0.00154717	-0.214	0.00235379	-0.279	0.0409612	9.48333e-12	0.517169	1.57926e-08	-0.399834	2.53e-36
cg16477774	11	1874238830	LTBP3	-0.186	0.0930897	-0.167	0.0454913	-0.208	0.0412759	4.76774e-07	0.729453	0.000127632	-0.253493	3.35e-16
cg26754214	11	1874253272	FAM89B	-0.203	0.0479888	-0.167	0.0456803	-0.205	0.0391328	1.596e-07	0.65606	5.26632e-05	-0.270688	3.63e-18
cg20184045	11	1874253355	FAM89B	0.016	0.951002	-0.168	0.0432249	-0.102	0.037511	0.0065127	0.0110608	0.162625	-0.14048	5.57e-06
cg18818531	11	1874581858	FOSL1	-0.12	0.475755	-0.18	0.0215668	-0.189	0.0420033	6.59293e-06	0.448277	0.00106128	-0.208542	1.6e-11
cg10467098	11	1874601473	C11orf68	-0.213	0.0303045	-0.127	0.254271	-0.198	0.0424633	3.08957e-06	0.205852	0.000582398	-0.248756	1.35e-15
cg24127061	11	1874752983	PACS1	-0.208	0.0377863	-0.145	0.126063	-0.253	0.0514669	8.66913e-07	0.322486	0.000208425	-0.205909	2.65e-11
cg04663194	11	1875228820	ACTN3	0.233	0.0112948	0.113	0.383545	0.197	0.0423607	3.3504e-06	0.0740689	0.000622207	0.177415	9.5e-09
cg08012287	11	1875228879	ACTN3	0.236	0.00974654	0.097	0.539368	0.183	0.0420783	1.33501e-05	0.0300746	0.00185606	0.169337	3.77e-08
cg15964523	11	1875382724	SPTBN2	-0.037	0.882147	-0.176	0.0267526	-0.145	0.0422101	0.000611156	0.0463836	0.0340813	NA	NA
cg06252985	11	1875561997	PC	-0.231	0.0127884	-0.168	0.0416873	-0.221	0.039463	1.99199e-08	0.451281	9.39488e-06	-0.232556	8.9e-14
cg03829542	11	1875942955		0.154	0.247159	0.186	0.0156862	0.213	0.0425463	5.65764e-07	0.966525	0.000146478	NA	NA
cg13924996	11	1875967410	ADRBK1	-0.313	6.62256e-05	-0.22	0.00144454	-0.348	0.0463067	6.11635e-14	0.321617	1.83128e-10	-0.341586	1.62e-27
cg11436362	11	1875967510	ADRBK1	-0.215	0.0282375	-0.226	0.000937778	-0.279	0.0438313	1.80999e-10	0.677258	1.81521e-07	-0.406718	1.99e-37
cg16509978	11	1876035188	LOC100130987	0.207	0.0394081	0.062	0.824903	0.128	0.0363559	0.000444857	0.0392656	0.0269516	0.177477	8.5e-09
cg25634032	11	1876049478	LOC100130987	-0.087	0.688614	-0.183	0.01837	-0.192	0.0483107	6.86837e-05	0.0772808	0.00670143	-0.276867	5.17e-19
cg08531140	11	1876056643	LOC100130987	0.164	0.19407	0.213	0.00237582	0.241	0.0429723	2.17585e-08	0.679383	1.00888e-05	0.189161	1e-09
cg12939085	11	1876079685	PPP1CA	0.22	0.0212126	0.091	0.601582	0.211	0.0490945	1.78337e-05	0.128475	0.00234454	0.151798	8.52e-07
cg25414605	11	1876096253	ATPGD1	-0.205	0.0446639	-0.223	0.0011825	-0.304	0.0488189	4.86812e-10	0.831318	4.20835e-07	-0.374511	1.56e-32
cg10422334	11	1876097197	ATPGD1	-0.223	0.0187944	-0.074	0.747262	-0.246	0.0631169	9.91703e-05	0.0334917	0.00889386	-0.231682	9.04e-14
cg26800893	11	1876098177	ATPGD1	-0.302	0.000159296	-0.237	0.000368572	-0.31	0.0407804	3.12343e-14	0.279286	1.02307e-10	-0.569449	1.52e-67
cg04869854	11	1876100156	ATPGD1	-0.214	0.0288477	-0.228	0.000803842	-0.336	0.0523158	1.38923e-10	0.999694	1.46743e-07	-0.363288	3.86e-30
cg03559915	11	1876115579	RPS6KB2	-0.161	0.210875	-0.181	0.0211961	-0.282	0.0568164	6.80784e-07	0.703693	0.000171288	-0.157267	2.89e-07
cg21052656	11	1876163627	AIP	-0.037	0.881254	-0.178	0.0238563	-0.165	0.0479414	0.000560667	0.0409223	0.0319868	NA	NA
cg21747271	11	1876163633	AIP	-0.066	0.790689	-0.182	0.0196112	-0.189	0.0493636	0.000123889	0.0847757	0.0104492	NA	NA
cg11468085	11	1876349158	ALDH3B2	-0.073	0.759503	-0.203	0.00483765	-0.192	0.0450421	2.01109e-05	0.0469238	0.00258199	-0.182237	3e-09
cg09982224	11	1876689554	ALDH3B1	-0.235	0.0102027	-0.181	0.0201493	-0.342	0.0578753	3.3571e-09	0.830942	2.08811e-06	-0.335287	2.05e-26
cg06518251	11	1876689612	ALDH3B1	-0.256	0.00309376	-0.212	0.00272912	-0.335	0.0503061	2.74941e-11	0.821004	3.89529e-08	-0.416674	2.38e-39
cg18474180	11	1876892745	SUV420H1	-0.073	0.759774	-0.188	0.0133883	-0.171	0.0416687	4.09128e-05	0.125545	0.00452228	-0.133198	1.33e-05
cg20100049	11	1876892773	SUV420H1	-0.152	0.260538	-0.177	0.0255387	-0.237	0.0491973	1.40473e-06	0.849326	0.000308417	-0.150426	1.05e-06
cg00547143	11	1877364202	GAL	0.204	0.0462007	0.051	0.877845	0.126	0.0398026	0.00156732	0.0191004	0.0659954	0.160497	1.76e-07
cg23247191	11	1877729266	TPCN2	0.109	0.548576	0.192	0.0100809	0.261	0.0567923	4.36205e-06	0.28344	0.000762296	0.142013	3.68e-06
cg18503234	11	1877761423	TPCN2	-0.207	0.0410921	-0.135	0.186073	-0.242	0.0501418	1.3341e-06	0.659466	0.000294929	-0.269592	4.87e-18
cg21844144	11	1877834134		0.211	0.0328404	0.179	0.0232246	0.218	0.0392959	2.99137e-08	0.639907	1.32015e-05	0.220316	1.04e-12
cg24006547	11	1880229347	KRTAP5-9	0.199	0.0562654	0.194	0.0089351	0.245	0.0433846	1.71592e-08	0.629418	8.22324e-06	0.141426	4.46e-06
cg05768620	11	1880722977	NUMA1	-0.192	0.0737263	-0.175	0.0284727	-0.192	0.036584	1.47412e-07	0.787665	4.93253e-05	-0.209825	2.48e-11
cg06922393	11	1881034378	CLPB	0.083	0.709137	0.173	0.0320288	0.151	0.0374655	5.74873e-05	0.358992	0.00583912	0.141326	4.79e-06
cg18769818	11	1881403066	ARAP1	-0.047	0.854521	-0.167	0.0458576	-0.129	0.037449	0.000584796	0.112457	0.0329943	-0.153635	5.11e-07
cg26761618	11	1881898933	P2RY2	0.047	0.855032	0.17	0.0386393	0.243	0.0749511	0.00118583	0.0374297	0.054425	NA	NA
cg16017089	11	1882023837	ARHGEF17	0.205	0.0443986	0.119	0.325505	0.159	0.035881	8.78341e-06	0.220029	0.00133614	0.147161	1.76e-06
cg20864214	11	1882024128	ARHGEF17	0.262	0.00218585	0.137	0.177125	0.195	0.0356202	4.45021e-08	0.104826	1.87143e-05	0.147385	1.78e-06
cg08246800	11	1882326360	PLEKHB1	0.085	0.700631	0.198	0.00685144	0.218	0.0490801	9.2354e-06	0.151425	0.00139126	NA	NA
cg24261333	11	1882327026	PLEKHB1	0.298	0.000210757	0.162	0.0563424	0.248	0.0395688	3.58672e-10	0.0488461	3.22558e-07	0.243547	5.21e-15
cg02254407	11	1882327166	PLEKHB1	0.352	4.05214e-06	0.335	1.91527e-08	0.406	0.0416901	1.99972e-22	0.117217	4.19972e-18	0.23467	4.15e-14
cg24176731	11	1882327171	PLEKHB1	0.347	5.48335e-06	0.263	3.46934e-05	0.364	0.0440308	1.41188e-16	0.00821076	8.2636e-13	0.247072	2.01e-15
cg26776957	11	1882327190	PLEKHB1	0.296	0.000241658	0.171	0.0355677	0.266	0.0416069	1.57718e-10	0.0677547	1.60426e-07	0.193376	3.52e-10
cg04313735	11	1882327201	PLEKHB1	0.259	0.00266351	0.16	0.0641298	0.226	0.0394774	9.97586e-09	0.110605	5.26871e-06	0.247856	1.43e-15
cg11512608	11	1882327283	PLEKHB1	0.318	4.73909e-05	0.233	0.00050982	0.315	0.0411101	1.80849e-14	0.108367	6.26872e-11	0.276992	4.76e-19
cg25288155	11	1882327403	PLEKHB1	0.327	2.41153e-05	0.222	0.00134675	0.313	0.0411688	2.86506e-14	0.0959307	9.55986e-11	0.22553	4.24e-13
cg26766373	11	1884033921	ARRB1	-0.231	0.012613	-0.108	0.427103	-0.222	0.0486436	5.0853e-06	0.0742454	0.000867872	-0.223655	4.93e-13
cg20708135	11	1885463497	TSKU	0.145	0.306674	0.192	0.0102667	0.224	0.0447192	5.62856e-07	0.594373	0.000145937	0.124584	4.97e-05
cg03736013	11	1885483972		0.09	0.669247	0.182	0.0193123	0.188	0.0448027	2.78303e-05	0.223717	0.00334664	0.156779	3.21e-07
cg25219643	11	1895076483	CCDC81	0.203	0.0481791	0.132	0.213106	0.243	0.051912	2.92013e-06	0.407651	0.000557223	0.244796	4.15e-15
cg21058488	11	1901560308	FAT3	0.201	0.0511367	0.212	0.002581	0.301	0.0503124	2.10512e-09	0.773814	1.42346e-06	0.203997	4.17e-11
cg04131101	11	1903375732		0.101	0.599185	0.225	0.00103035	0.26	0.0512473	3.84751e-07	0.111129	0.000107602	0.127498	3.3e-05
cg10357314	11	1903834149		-0.23	0.0134752	-0.281	6.04031e-06	-0.296	0.0393675	5.81655e-14	0.543347	1.79023e-10	-0.319519	2.65e-24
cg27627006	11	1905020594	MAML2	-0.247	0.00530911	-0.13	0.227624	-0.331	0.0643951	2.73548e-07	0.102911	8.17273e-05	-0.137698	7.96e-06
cg24783356	11	1907701533	CNTN5	-0.009	0.975068	-0.212	0.0027041	-0.138	0.0368478	0.000175798	0.00485199	0.0136001	NA	NA
cg00285620	11	1910958015		0.089	0.676042	0.177	0.0261721	0.173	0.0423688	4.42143e-05	0.251084	0.0047908	0.133685	1.48e-05
cg05962325	11	1916802330	ACAT1	-0.133	0.388718	-0.176	0.0275555	-0.167	0.0365317	4.84125e-06	0.591365	0.000831389	NA	NA
cg19356515	11	1917219275	EXPH5	0.207	0.0404062	0.086	0.654359	0.159	0.0413844	0.000118933	0.0646276	0.0101687	0.134638	1.14e-05
cg02001060	11	1917219287	EXPH5	0.227	0.0156493	0.072	0.758335	0.172	0.043944	9.15334e-05	0.0275028	0.00837302	NA	NA
cg27585939	11	1917793932		-0.204	0.0463683	-0.2	0.00616185	-0.248	0.0427126	6.13151e-09	0.961419	3.45286e-06	-0.315607	9.02e-24
cg10045354	11	1919979754	C11orf93	0.181	0.111426	0.178	0.0240694	0.217	0.0420779	2.38572e-07	0.751435	7.33804e-05	0.241253	9.34e-15
cg24601030	11	1920658075	DIXDC1	0.164	0.192279	0.166	0.0478085	0.177	0.0371902	1.91286e-06	0.92544	0.000394309	NA	NA
cg11304234	11	1920845130	IL18	-0.06	0.811632	-0.18	0.0216757	-0.154	0.0410242	0.000166039	0.084802	0.0130258	NA	NA
cg26534425	11	1920845254	IL18	-0.083	0.712969	-0.176	0.0280223	-0.156	0.0396227	7.84467e-05	0.176172	0.00741334	NA	NA
cg01015175	11	1920855970	BCO2	-0.001	0.998241	0.187	0.0145016	0.164	0.0513146	0.00138555	0.00869914	0.060677	NA	NA
cg25577489	11	1922760391	ZBTB16	0.054	0.833659	0.169	0.0410827	0.197	0.0589152	0.000804513	0.0547717	0.0413225	0.131842	1.85e-05
cg18009621	11	1922939530		0.043	0.863457	0.168	0.0430091	0.16	0.0485443	0.000954337	0.0607486	0.0466554	0.132044	1.72e-05
cg03044513	11	1925516489		-0.206	0.0426005	-0.099	0.520435	-0.187	0.045492	4.08862e-05	0.116375	0.00452214	-0.187968	1e-09
cg06928797	11	1925777035	SIK3	-0.165	0.189715	-0.183	0.01837	-0.294	0.0581377	4.4174e-07	0.689475	0.000120025	-0.250625	5.21e-16
cg20660624	11	1926118308	DSCAML1	0.08	0.725295	0.171	0.0351503	0.202	0.0520229	0.000101224	0.224687	0.00904172	NA	NA
cg01124546	11	1926325669	DSCAML1	0.175	0.135587	0.18	0.0214363	0.189	0.0367519	2.71958e-07	0.848463	8.14566e-05	0.178004	9.56e-09
cg17677487	11	1926478625	DSCAML1	0.149	0.281807	0.187	0.0139139	0.194	0.0390852	6.66016e-07	0.772724	0.000168165	0.177755	7.72e-09
cg14899408	11	1926509269	FXYD2	-0.214	0.0286167	-0.108	0.429996	-0.171	0.0386077	1.0039e-05	0.168581	0.00148969	-0.198255	1.6e-10
cg27560864	11	1926834676	SCN4B	0.245	0.00585869	0.027	0.954376	0.131	0.0374544	0.000473826	0.00331904	0.0282726	NA	NA
cg13792913	11	1926836930		0.21	0.0349582	0.17	0.037372	0.281	0.0537448	1.76808e-07	0.159538	5.77013e-05	NA	NA
cg13348944	11	1926857458	SCN2B	0.22	0.0216124	0.221	0.00138461	0.324	0.0508829	2.02253e-10	0.757376	1.98925e-07	0.136678	8.38e-06
cg03074244	11	1927023751	CD3D	0.224	0.0179682	0.185	0.0158704	0.294	0.0505709	5.92491e-09	0.763073	3.35468e-06	0.304641	3.31e-22
cg15694715	11	1927212617	TMEM25	-0.241	0.00722247	-0.197	0.00749163	-0.229	0.0370529	5.88142e-10	0.47114	4.96413e-07	-0.159525	2.02e-07
cg26925644	11	1927286854	PHLDB1	0.19	0.0815557	0.214	0.00234853	0.281	0.0478561	4.54979e-09	0.568408	2.69833e-06	0.229661	1.07e-13
cg27488648	11	1927287371	PHLDB1	0.15	0.271436	0.228	0.000808668	0.225	0.0390684	8.91112e-09	0.687609	4.77704e-06	0.267448	1.17e-17
cg05730269	11	1927287392	PHLDB1	0.212	0.0322269	0.225	0.00104658	0.281	0.0448141	3.62035e-10	0.388488	3.24765e-07	0.225383	4.45e-13
cg07721852	11	1927386971		-0.16	0.213337	-0.244	0.000210867	-0.22	0.0362614	1.32906e-09	0.281571	9.72356e-07	-0.21527	4.02e-12
cg17260706	11	1927593222	BCL9L	-0.25	0.00441111	-0.202	0.00558805	-0.243	0.0380821	1.64568e-10	0.513811	1.66919e-07	-0.242975	6.94e-15
cg03904291	11	1927829703	ABCG4	0.265	0.00174694	0.103	0.481319	0.192	0.0398771	1.56362e-06	0.0126433	0.000336501	0.180889	4.85e-09
cg02423574	11	1927876902	CCDC153	0.266	0.00165449	0.091	0.602744	0.192	0.0399204	1.50185e-06	0.0226302	0.000325365	0.181708	3.74e-09
cg26077811	11	1928042605	USP2	0.335	1.3548e-05	0.277	9.93506e-06	0.371	0.0427333	4.04982e-18	0.43772	3.07637e-14	0.442137	3.39e-43
cg25821437	11	1928059954	USP2	0.163	0.197933	0.18	0.0221098	0.262	0.0525494	6.14806e-07	0.820297	0.0001569	NA	NA
cg13524082	11	1928104625	THY1	0.22	0.0213987	0.029	0.949707	0.13	0.0417019	0.00183836	0.00690889	0.073672	NA	NA
cg26145103	11	1929006848	TMEM136	0.054	0.834927	-0.165	0.0498717	-0.092	0.0399947	0.0215369	0.00266834	0.311431	-0.129538	2.55e-05
cg15143809	11	1929018667	ARHGEF12	0.245	0.00569139	0.16	0.0644269	0.207	0.0366472	1.67209e-08	0.264724	8.0673e-06	0.195072	2.93e-10
cg10262710	11	1930884355	LOC399959	0.117	0.498673	0.174	0.030643	0.162	0.0370462	1.17125e-05	0.571606	0.00167401	NA	NA
cg05189804	11	1931875590	ASAM	0.203	0.0466746	0.148	0.111863	0.184	0.0375046	9.87186e-07	0.33303	0.000231724	0.169356	3.93e-08
cg25243766	11	1932132526		-0.081	0.718991	-0.165	0.049513	-0.164	0.0434758	0.00016813	0.225862	0.0131552	-0.243521	3.61e-15
cg00079598	11	1932487247	OR6M1	0.22	0.0222113	0.026	0.957163	0.137	0.0422629	0.00120032	0.0118989	0.0548787	0.12504	4.79e-05
cg05390307	11	1934177655	FEZ1	0.201	0.0509747	0.177	0.0261537	0.226	0.0427758	1.20567e-07	0.282542	4.17515e-05	0.126298	3.88e-05
cg26827653	11	1934177696	FEZ1	0.27	0.00135081	0.21	0.00313	0.265	0.0392915	1.53629e-11	0.300885	2.40568e-08	0.196927	2.06e-10
cg19433435	11	1934177746	FEZ1	0.119	0.485407	0.185	0.0163906	0.181	0.0391856	3.83177e-06	0.638354	0.000689987	0.194101	2.94e-10
cg18493761	11	1934198041		0.088	0.679837	0.228	0.000851634	0.199	0.0396892	5.27211e-07	0.0906359	0.000138977	0.124207	5.15e-05
cg12689529	11	1935147040	KIRREL3	-0.192	0.0736404	-0.178	0.0237887	-0.2	0.0375974	1.07301e-07	0.87942	3.82329e-05	-0.180159	5.69e-09
cg11588197	11	1937202651	ETS1	-0.264	0.00195887	-0.145	0.128944	-0.215	0.0380886	1.75675e-08	0.131083	8.38512e-06	-0.265014	1.52e-17
cg23774988	11	1937230356	ETS1	-0.048	0.850453	0.207	0.00372325	0.108	0.0361795	0.00277381	0.000326084	0.096065	NA	NA
cg01424624	11	1937274505		0.018	0.945137	0.176	0.0273406	0.194	0.0678433	0.00418373	0.00783181	0.124403	NA	NA
cg09879334	11	1937292267		-0.17	0.159251	-0.264	3.16738e-05	-0.284	0.0446259	1.99443e-10	0.0536756	1.96704e-07	-0.389966	9.66e-35
cg09971562	11	1937505836		0.208	0.0376219	0.052	0.873969	0.121	0.038121	0.00150873	0.0134306	0.0642558	NA	NA
cg15554005	11	1937552470		0.227	0.0154711	0.202	0.00556274	0.27	0.0442376	1.03319e-09	0.592986	7.81988e-07	0.214449	3.93e-12
cg04469731	11	1938803516	APLP2	0.204	0.0460191	0.14	0.159077	0.217	0.044784	1.24054e-06	0.618665	0.000278034	0.214197	4.96e-12
cg19333883	11	1939131376	ADAMTS15	0.101	0.599339	0.182	0.0193536	0.158	0.0366392	1.54531e-05	0.298485	0.00209063	0.135591	1.02e-05
cg04697265	11	1939494857		0.149	0.281302	0.186	0.0155715	0.19	0.0385033	8.23927e-07	0.664909	0.000199704	0.146769	1.7e-06
cg20958804	11	1939533008		0.143	0.319443	0.195	0.00875151	0.236	0.0472153	5.58264e-07	0.471242	0.000144851	NA	NA
cg23405457	11	1940419080	NTM	0.214	0.0291118	0.023	0.962166	0.201	0.0575297	0.000471999	0.0555093	0.0281988	NA	NA
cg23925241	11	1941723466	OPCML	-0.206	0.0428491	-0.066	0.800941	-0.165	0.0456442	0.000288216	0.0629936	0.0197128	NA	NA
cg21599336	11	1942721498	LOC100128239	0.178	0.123617	0.22	0.00153933	0.274	0.0468376	4.9093e-09	0.621811	2.88757e-06	0.201414	6.4e-11
cg20591407	12	1945301171		-0.085	0.697373	-0.214	0.00231818	-0.172	0.0363587	2.34432e-06	0.104622	0.000462934	-0.231165	7.65e-14
cg16017420	12	1945301387		-0.118	0.491774	-0.221	0.00139574	-0.184	0.0355226	2.20966e-07	0.170917	6.91417e-05	-0.213711	4.99e-12
cg09774932	12	1945384296	WNT5B	-0.058	0.821637	-0.224	0.00113945	-0.244	0.0549491	9.34809e-06	0.0140055	0.0014035	-0.160258	2.18e-07
cg07807026	12	1945700089		-0.286	0.000486496	-0.216	0.00207187	-0.342	0.0485317	1.7401e-12	0.33822	3.55008e-09	-0.415077	1.19e-38
cg02959759	12	1946460092	CACNA1C	0.016	0.951587	-0.171	0.036523	-0.103	0.0363726	0.00461604	0.0118668	0.132066	NA	NA
cg26208507	12	1947961675		0.164	0.19333	0.174	0.0300354	0.186	0.0379952	1.00195e-06	0.712976	0.000234112	0.163351	1.09e-07
cg13422817	12	1948209435	FGF6	0.236	0.00974654	0.16	0.0631282	0.255	0.0461968	3.28341e-08	0.303618	1.43836e-05	0.188551	1.06e-09
cg03240509	12	1948576677	KCNA6	0.014	0.956389	0.181	0.0205875	0.12	0.0369342	0.00119003	0.0177031	0.0545197	NA	NA
cg22402803	12	1949196390		0.168	0.17296	0.165	0.0495557	0.175	0.0365379	1.6568e-06	0.86409	0.000351259	NA	NA
cg26343958	12	1949198170		0.16	0.216091	0.195	0.00846969	0.189	0.0362574	1.75696e-07	0.759189	5.74433e-05	0.129115	3.06e-05
[truncated: 1,168 more rows]

## Sheet: Suppl4-new
Type I error rate	CHILD	START	Bohlin
1e-10	6.14331e-05	6.14331e-05	0.00608573
1e-08	0.000237355	0.000237355	0.00923942
1e-06	0.000742782	0.000742782	0.0151352
1e-05	0.00158051	0.00158051	0.0206678
0.01	0.0295047	0.0295047	–
0.05	0.0879611	0.0879611	–
Inflation Factor	1.35926	1.16023

## Sheet: Suppl5-DMR-CHILD
seqnames	start	end	width	no.cpgs	Stouffer	min_smoothed_fdr	HMFDR	Fisher	maxdiff	meandiff	overlapping.genes
chr11	36422377	36422615	239	5	1.36412e-31	1.11825e-46	4.86808e-14	1.43099e-31	-0.0309449	-0.0229344	PRR5L
chr11	67051977	67053929	1953	7	7.35403e-30	7.17394e-30	7.07476e-08	2.7853e-28	-0.0154648	-0.0114389	ADRBK1
chr17	38470900	38471064	165	2	9.1036e-23	1.84697e-29	3.4833e-13	3.41926e-22	-0.0112273	-0.0105145	RARA
chr20	2795194	2796128	935	4	3.93771e-22	3.01859e-44	7.22566e-13	1.04816e-26	-0.0302647	-0.0147489	TMEM239, TMEM239, C20orf141
chr2	66671478	66673985	2508	11	1.112e-21	3.49124e-29	1.83029e-05	1.30437e-25	-0.0130294	-0.00753043	MEIS1
chr20	3065343	3066643	1301	8	1.54034e-21	8.18244e-52	7.71796e-13	6.96531e-32	-0.0169035	-0.00768592	AVP
chr20	45946271	45947892	1622	6	4.99476e-20	2.30658e-24	1.73381e-05	2.01335e-18	-0.0127304	-0.0106421	AL031666.2, ZMYND8
chr19	939596	941919	2324	7	5.74272e-20	4.66351e-60	2.41564e-18	5.64636e-35	-0.0297505	-0.0094914	ARID3A
chr17	2907678	2909128	1451	7	1.20501e-19	6.56513e-44	1.88727e-10	1.22632e-26	-0.0151753	-0.00940562	RAP1GAP2
chr3	155421735	155423168	1434	6	1.5428e-19	1.47403e-61	2.5661e-23	1.6975e-41	-0.0302704	-0.0116966	PLCH1
chr2	7171869	7172724	856	4	2.57382e-19	1.46433e-38	9.98787e-12	1.39014e-25	-0.0163686	-0.0115044	RNF144A
chr7	5518071	5519576	1506	5	3.20188e-19	1.61374e-39	1.35905e-11	1.01102e-23	-0.0180804	-0.0095288	AC092171.4, FBXL18
chr13	49792767	49793170	404	4	1.36908e-18	7.21744e-28	2.04812e-07	7.23928e-18	0.0230459	0.0150388	NA
chr17	40996565	40996578	14	2	3.5988e-17	7.36576e-25	1.80108e-09	1.36336e-16	-0.0222086	-0.0186476	NA
chr17	3819339	3820910	1572	8	7.17712e-17	4.85093e-22	0.000244445	4.10467e-16	-0.0121406	-0.00646873	P2RX1
chr17	72442928	72443401	474	5	9.18762e-17	5.34335e-27	2.77115e-10	2.42278e-17	-0.0146214	-0.00971031	GPRC5C
chr16	50347766	50347849	84	2	1.35283e-16	1.42641e-21	1.13459e-10	3.33983e-16	-0.0155196	-0.0144972	ADCY7, BRD7
chr19	827429	827843	415	6	1.75173e-16	4.25267e-24	0.000185552	9.05862e-15	-0.0106466	-0.00791467	AZU1
chr19	17516282	17517008	727	5	1.85122e-16	2.04429e-22	5.0174e-06	1.91239e-15	-0.0102608	-0.00607769	CTD-2521M24.9, MVB12A, BST2
chr5	176827082	176827793	712	6	1.4294e-15	6.91481e-24	0.00017051	3.51998e-14	0.0131014	0.00898292	PFN3
chr12	2734150	2734591	442	4	1.62277e-15	8.33339e-22	1.45721e-05	2.23143e-14	-0.0123167	-0.0108563	CACNA1C
chr7	630473	630914	442	4	3.32162e-15	1.4566e-25	1.1268e-08	4.70601e-16	-0.0323776	-0.0137483	PRKAR1B
chr13	51640142	51640948	807	5	4.66491e-15	2.0951e-21	3.97051e-05	6.86351e-14	-0.0285808	-0.0155548	GUCY1B2
chr6	149775621	149775853	233	2	4.85469e-15	8.22277e-22	2.60209e-13	7.10556e-16	-0.0178276	-0.0157868	ZC3H12D
chr5	76114933	76116535	1603	9	7.38047e-15	3.7599e-42	2.01317e-08	1.13737e-22	-0.0206766	-0.00933007	F2RL1
chr19	855899	856107	209	3	7.41641e-15	6.01882e-20	4.08616e-06	6.54214e-14	-0.0106246	-0.00972202	ELANE
chr20	3051954	3053196	1243	12	1.57404e-14	9.66825e-45	1.58287e-07	4.20613e-24	-0.0189814	-0.00673162	OXT
chr17	57915665	57916643	979	5	1.85778e-14	1.56194e-21	1.63775e-06	2.03053e-14	-0.0201508	-0.0136837	VMP1
chr11	1073496	1073641	146	3	2.06149e-14	1.96177e-23	1.05337e-10	5.78846e-15	-0.0112121	-0.00838673	NA
chr8	27467783	27469673	1891	8	5.89735e-14	1.25277e-24	1.04607e-10	1.40371e-22	-0.0189531	-0.00831101	CLU
chr10	6214016	6214079	64	3	6.75356e-14	4.6837e-19	6.6296e-07	2.68293e-13	-0.0172743	-0.0131185	PFKFB3
chr16	66399929	66400599	671	7	8.7839e-14	9.12692e-24	8.93764e-05	2.7868e-13	-0.00895512	-0.0065385	CDH5
chr19	846179	846354	176	2	9.29889e-14	7.54925e-18	6.10682e-08	3.08326e-13	-0.0149273	-0.0134829	PRTN3
chr17	47076904	47077165	262	2	1.04381e-13	1.08033e-19	8.89495e-08	3.53924e-13	0.0251897	0.0215048	IGF2BP1
chr16	474271	474937	667	5	1.39129e-13	7.69956e-28	2.38e-07	3.13526e-16	-0.0165912	-0.0118622	NA
chr11	47399813	47401027	1215	10	1.5105e-13	2.6927e-27	0.000845645	5.01338e-14	-0.0107725	-0.00705368	SPI1
chr7	73720808	73721031	224	3	2.19538e-13	6.3595e-19	9.01192e-07	7.97208e-13	-0.0126313	-0.0101947	CLIP2
chr22	45071884	45073165	1282	8	2.73495e-13	6.21647e-27	3.34189e-05	1.79314e-14	-0.0113644	-0.00660179	PRR5
chr7	81399308	81399747	440	5	2.91025e-13	1.05076e-19	2.95308e-05	3.39072e-12	-0.0161695	-0.011097	HGF
chr22	41762302	41763512	1211	7	4.69749e-13	5.4258e-28	1.591e-05	3.08791e-16	-0.00785539	-0.00467107	TEF
chr10	3138418	3139449	1032	4	5.31576e-13	2.54152e-21	2.33986e-06	1.02364e-13	-0.0194952	-0.0131995	PFKP
chr16	57701317	57702239	923	5	5.35617e-13	6.7138e-18	1.86737e-05	5.45993e-12	-0.0143928	-0.00961014	GPR97
chr12	123379308	123379569	262	2	6.34571e-13	1.71245e-20	3.25636e-08	1.66386e-12	-0.0106233	-0.00974093	VPS37B
chr16	57566936	57567919	984	2	6.75915e-13	1.47721e-13	4.84961e-09	1.16443e-12	-0.0138463	-0.0125155	CCDC102A
chr12	54688344	54690818	2475	6	8.7165e-13	1.79131e-14	3.05826e-06	8.11251e-16	-0.019247	-0.0105724	RP11-968A15.8, NFE2
chr1	55012989	55013709	721	4	9.52555e-13	1.68872e-19	6.76734e-07	2.81768e-12	-0.0111261	-0.0099425	ACOT11
chr1	37937403	37937945	543	2	1.63328e-12	1.99766e-16	1.1453e-08	3.03328e-12	-0.0243365	-0.0172442	LINC01137
chr1	26880207	26881009	803	6	2.15654e-12	2.31259e-20	0.000413574	1.03545e-11	-0.0150588	-0.0101423	RPS6KA1
chr19	850975	853334	2360	9	2.27185e-12	6.20132e-28	4.52902e-10	3.05373e-16	-0.0137656	-0.00755282	ELANE
chr3	52811297	52812973	1677	8	2.54359e-12	3.19645e-36	6.38673e-12	1.4134e-19	-0.0226473	-0.00866402	ITIH1
chr22	39353495	39353650	156	3	3.43102e-12	3.72996e-22	1.27453e-13	1.96789e-15	-0.0182765	-0.00953261	APOBEC3A
chr10	73497514	73498766	1253	6	4.06346e-12	5.76027e-17	2.12717e-05	1.01727e-11	-0.0172074	-0.00813109	CDH23, C10orf105
chr17	79798629	79799549	921	5	5.03461e-12	1.235e-16	0.000100008	5.21031e-11	-0.00865048	-0.00763938	NA
chr5	138718914	138719374	461	3	6.84257e-12	2.00713e-18	6.77735e-08	8.47844e-12	-0.0121548	-0.00991984	SLC23A1
chr6	138866865	138867080	216	5	7.7431e-12	2.88735e-22	1.12255e-07	7.23657e-14	0.0210893	0.0101366	NHSL1
chr12	125002007	125003558	1552	6	8.00401e-12	8.13492e-23	6.69222e-14	1.04027e-22	-0.0260722	-0.00789884	NCOR2
chr17	46666926	46668733	1808	9	8.03671e-12	3.36954e-30	2.08484e-05	2.34099e-16	-0.00948409	-0.00567724	HOXB-AS3, HOXB3, HOXB5
chr19	3387811	3388047	237	3	8.78542e-12	7.48493e-18	4.35528e-07	4.07261e-12	-0.0193139	-0.0121389	NFIC
chr10	104210692	104211761	1070	10	8.91647e-12	3.1183e-33	3.61821e-07	1.90914e-16	-0.0107743	-0.00532149	RP11-18I14.10, C10orf95
chr6	15504844	15506085	1242	5	9.317e-12	1.64828e-26	3.25161e-09	4.93917e-15	-0.0147281	-0.00797358	JARID2
chr11	117695486	117696015	530	4	9.68417e-12	1.0571e-16	1.36537e-05	4.36888e-11	-0.0184083	-0.0111507	FXYD2, FXYD6-FXYD2
chr14	106329158	106329652	495	4	1.05365e-11	1.73217e-16	6.2362e-05	8.0311e-11	-0.0238599	-0.0176579	IGHJ6, IGHJ3P
chr3	52528714	52529524	811	8	1.0834e-11	6.8314e-26	1.49551e-05	2.86556e-14	-0.00879242	-0.00555888	STAB1
chr5	150018914	150020288	1375	5	1.37114e-11	9.13953e-16	1.27896e-05	3.39964e-11	-0.00819831	-0.00631603	SYNPO
chr17	75692478	75692571	94	2	1.43632e-11	5.99713e-15	1.0187e-06	4.48372e-11	0.00900874	0.00723464	NA
chr5	76247679	76249776	2098	5	1.71949e-11	1.46618e-30	9.00032e-10	1.0609e-18	-0.025941	-0.0120845	CRHBP
chr6	31680112	31680228	117	3	2.03773e-11	9.75077e-16	1.67807e-05	9.03367e-11	-0.0146926	-0.0119419	LY6G6F, MEGT1, XXbac-BPG32J3.20, LY6G6E
chr1	153362927	153364020	1094	5	2.16987e-11	7.72669e-16	0.000102179	1.93962e-10	-0.0138495	-0.0101769	S100A8
chr12	111618925	111619414	490	6	3.09274e-11	7.34293e-19	0.000425586	3.25306e-10	-0.0113726	-0.00724957	CUX2
chr20	22795685	22795774	90	2	3.68738e-11	1.852e-14	5.54775e-07	9.96606e-11	-0.00864171	-0.00739803	NA
chr20	43882990	43883746	757	5	3.94807e-11	6.76968e-22	1.5186e-06	1.39767e-12	-0.0198493	-0.0110776	SLPI
chr7	128579933	128580792	860	5	4.23544e-11	1.64775e-20	3.72474e-06	7.35371e-13	-0.0123405	-0.0077025	IRF5
chr3	194030679	194030977	299	3	4.24433e-11	4.01879e-19	5.76977e-09	2.04112e-12	-0.0114775	-0.00794404	NA
chr2	240196078	240197131	1054	7	4.76161e-11	9.36494e-18	0.000330179	3.42809e-10	-0.00975552	-0.00697115	HDAC4
chr19	1073679	1074926	1248	4	4.85522e-11	4.40642e-21	2.58508e-08	9.1503e-13	-0.0118182	-0.00926503	HMHA1
chr19	2424006	2425890	1885	6	4.93087e-11	2.96593e-17	2.53313e-07	1.81694e-11	-0.0171357	-0.00734837	TMPRSS9, TIMM13
chr1	203155737	203156625	889	5	5.72272e-11	1.02442e-15	0.00026707	3.04509e-10	-0.0245068	-0.0108527	CHI3L1
chr9	125795935	125797187	1253	3	7.96817e-11	5.95074e-13	2.14075e-05	3.73007e-10	-0.0228936	-0.0142704	RABGAP1, GPR21
chr2	239008929	239009502	574	8	8.59184e-11	1.85294e-26	1.36522e-05	6.71513e-14	-0.0153001	-0.00826817	ESPNL
chr11	65190825	65192550	1726	5	9.32091e-11	1.14221e-12	0.000208092	6.70099e-10	-0.0248134	-0.0142864	NEAT1
chr1	19250279	19251115	837	2	1.031e-10	1.12017e-14	1.91501e-08	9.83746e-11	-0.0124316	-0.0101787	IFFO2
chr4	7033722	7033895	174	3	1.25145e-10	1.40106e-16	2.07143e-07	2.71445e-11	-0.0180847	-0.0119266	TBC1D14, RP11-367J11.2
chr11	118213272	118213414	143	3	1.5095e-10	1.67522e-15	1.77826e-07	1.53423e-10	0.0169903	0.0140056	CD3D
chr5	139040546	139040928	383	4	2.00555e-10	5.04495e-15	6.55552e-05	9.30698e-10	-0.0178416	-0.0104578	CXXC5
chr2	33359198	33359688	491	6	2.38806e-10	5.28358e-16	0.00264228	5.40847e-09	-0.0161216	-0.0130729	LTBP1
chr6	31539539	31541349	1811	17	2.50061e-10	1.62332e-27	0.00770123	2.06627e-10	0.022754	0.0101599	LTA
chr2	160653686	160655081	1396	7	3.24975e-10	2.14628e-14	0.000471948	4.20369e-10	-0.0139186	-0.00812522	CD302, LY75, LY75-CD302
chr22	40814431	40815101	671	4	3.38292e-10	2.393e-16	2.37202e-05	1.79009e-10	0.0103202	0.0077318	MKL1
chr19	5074224	5074758	535	4	3.49318e-10	1.24783e-14	0.00012274	1.89405e-09	-0.0112377	-0.00755953	KDM4B
chr2	86012225	86012847	623	2	3.99091e-10	7.1542e-12	5.48203e-06	1.17069e-09	-0.0115573	-0.0115385	ATOH8
chr11	1951814	1953661	1848	5	3.9956e-10	5.80927e-24	3.72894e-09	7.14375e-16	-0.0176729	-0.00498269	TNNT3
chr1	61517807	61517876	70	2	4.00889e-10	1.24783e-14	2.26635e-06	1.05443e-09	0.0244766	0.0224852	NFIA
chr17	43472435	43472920	486	3	4.9332e-10	2.75132e-15	6.269e-06	7.28336e-10	-0.00933781	-0.00726063	ARHGAP27
chr1	164544748	164546143	1396	6	5.12009e-10	4.05454e-20	0.000226421	1.31704e-11	0.0247019	0.013171	PBX1
chr3	42694144	42695852	1709	7	7.1941e-10	2.03205e-20	0.000124189	4.53752e-12	-0.00804566	-0.00551063	ZBTB47, RP4-613B23.1
chr14	100203942	100204528	587	7	7.75069e-10	1.10721e-16	0.000706148	9.61298e-09	-0.0092001	-0.00613212	EML1
chr19	47287778	47288263	486	5	8.0205e-10	8.3687e-16	0.000442196	4.66737e-09	-0.00924242	-0.00725899	SLC1A5
chr19	15391124	15391946	823	4	1.03789e-09	5.77607e-18	2.12961e-07	1.07447e-10	-0.0144849	-0.0104689	BRD4
chr7	157090031	157090146	116	2	1.072e-09	5.99899e-13	6.00316e-06	2.94111e-09	-0.0180786	-0.0173637	NA
chr11	73356353	73358107	1755	9	1.18898e-09	3.70379e-27	0.000255274	1.52472e-13	0.0144361	0.00709493	PLEKHB1
chr15	40633124	40633816	693	5	1.20144e-09	2.44714e-24	3.77497e-08	2.83177e-14	-0.0168175	-0.0086879	C15orf52
chr1	54520114	54520450	337	3	1.41179e-09	8.23723e-17	4.8696e-06	1.44737e-09	-0.0129234	-0.00899468	TCEANC2
chr3	48471218	48471901	684	7	1.58743e-09	9.16568e-29	1.45912e-08	4.5644e-16	-0.00876528	-0.00523841	PLXNB1
chr20	19955436	19955868	433	4	1.59752e-09	1.54871e-14	2.96112e-05	2.98336e-09	-0.0111191	-0.00851242	RIN2
chr11	1767775	1767793	19	2	2.07371e-09	1.02735e-12	9.05811e-07	3.57837e-09	-0.00622715	-0.00615629	IFITM10
chr12	122018770	122021013	2244	11	2.62584e-09	1.78318e-15	0.000581461	1.99093e-09	-0.012445	-0.00686594	RP13-941N14.1, KDM2B
chr1	151804260	151805661	1402	3	3.00246e-09	3.74029e-16	6.42343e-10	3.04441e-11	-0.0156181	-0.00586801	RORC
chr15	86315115	86315211	97	3	3.23936e-09	1.15214e-13	0.000182789	1.62179e-08	-0.0103271	-0.00795686	KLHL25
chr19	13050586	13051573	988	3	3.25925e-09	7.76658e-12	4.58183e-05	1.02633e-08	-0.0129551	-0.0113618	CALR
chr10	49892203	49893549	1347	13	3.7259e-09	1.93727e-22	0.0093662	1.33671e-09	-0.01035	-0.00544023	WDFY4
chr2	240299910	240300118	209	2	4.41257e-09	1.37607e-12	4.85692e-07	5.40112e-09	-0.0105854	-0.00808098	HDAC4
chr22	19709548	19710091	544	4	5.13251e-09	1.96597e-14	0.00167881	5.13944e-08	0.0210281	0.0158051	2024-09-05
chr21	34773372	34774627	1256	3	5.26464e-09	1.6894e-10	3.80735e-05	1.14317e-08	-0.0190012	-0.0154159	NA
chr19	11472110	11473212	1103	5	5.32443e-09	3.73323e-17	2.88664e-05	1.24646e-09	0.0148359	0.00884714	DKFZP761J1410
chr16	31366418	31366536	119	3	5.4732e-09	2.39544e-12	0.000105661	2.27849e-08	-0.0132671	-0.00965163	ITGAX
chr1	47655861	47656853	993	6	7.97681e-09	8.72778e-18	0.000357563	1.07393e-09	-0.015115	-0.00711362	PDZK1IP1
chr12	122444450	122444621	172	3	8.02254e-09	6.03159e-12	0.000270082	4.1273e-08	0.0128039	0.0111327	NA
chr7	27201523	27202344	822	3	8.12899e-09	1.35156e-13	3.95362e-05	1.90043e-08	-0.0163939	-0.00904371	HOXA9
chr8	6796176	6796618	443	2	8.91907e-09	3.31462e-12	1.13616e-06	1.23493e-08	-0.017757	-0.0126622	NA
chr11	1771555	1772721	1167	4	8.99231e-09	7.33471e-16	3.6245e-06	1.69694e-10	-0.0113682	-0.00715505	IFITM10, RP11-295K3.1
chr10	121265587	121265893	307	3	1.02278e-08	9.27734e-15	2.65773e-08	1.39512e-09	0.016525	0.0104125	RGS10
chr13	114828264	114831404	3141	13	1.18446e-08	2.59446e-16	0.00423104	1.33766e-08	-0.0193784	-0.00716736	RASA3
chr7	4723667	4723927	261	2	1.2209e-08	9.29928e-13	6.69756e-06	2.57768e-08	-0.0083618	-0.00607074	FOXK1
chr11	315102	316456	1355	8	1.26929e-08	7.13153e-21	0.00060431	2.30073e-10	0.0184472	0.0116944	IFITM2, IFITM1
chr6	30001912	30002763	852	3	1.30012e-08	1.01821e-10	3.09105e-05	3.20978e-08	-0.0161355	-0.00791402	ZNRD1-AS1
chr1	2431385	2431753	369	2	1.34066e-08	2.83906e-12	2.26804e-05	3.4798e-08	-0.00887319	-0.00700157	PLCH2
chr14	23775777	23776482	706	4	1.53005e-08	3.34004e-13	0.000123827	1.81883e-08	-0.00729974	-0.00453546	BCL2L2, BCL2L2-PABPN1
chr1	154942509	154944357	1849	7	1.67621e-08	1.54981e-14	0.000185378	3.36439e-10	-0.0155511	-0.00651662	SHC1
chr8	42356637	42356871	235	3	1.68919e-08	1.68184e-11	0.000463069	8.66944e-08	-0.0117734	-0.00980299	SLC20A2
chr9	35649906	35650999	1094	3	1.78223e-08	2.66971e-12	6.54451e-06	1.49519e-08	0.0101755	0.00793965	SIT1
chr7	47611235	47611926	692	4	2.25948e-08	8.09458e-12	0.000628226	7.9423e-08	-0.01323	-0.00727422	TNS3
chr16	4714229	4714815	587	6	2.26977e-08	1.68653e-15	0.000766057	1.94931e-08	-0.0115131	-0.00908151	MGRN1
chr17	79134486	79135071	586	3	2.76786e-08	1.75876e-12	9.83962e-06	3.87114e-08	-0.00729441	-0.00636028	AATK
chr7	100028402	100029046	645	3	2.90853e-08	7.36131e-13	0.000119555	1.05492e-07	-0.00912907	-0.00607656	MEPCE
chr17	56354594	56355431	838	4	3.26321e-08	2.41175e-11	0.000394075	1.6371e-07	-0.0105328	-0.00928831	MPO
chr18	13641735	13642414	680	4	3.40125e-08	1.3015e-14	0.00016341	1.13666e-08	-0.0120531	-0.00909039	LDLRAD4
chr10	101942982	101943528	547	2	4.0068e-08	3.23328e-10	2.9455e-05	9.64223e-08	-0.0143062	-0.0141358	ERLIN1
chr7	5523636	5523691	56	2	4.01095e-08	5.29506e-11	1.76495e-05	8.77351e-08	-0.0106755	-0.010479	FBXL18
chr5	148809664	148810203	540	7	4.43388e-08	5.22494e-14	0.00599507	4.53191e-07	-0.0107048	-0.00706548	MIR145
chr17	56357994	56358318	325	2	4.44591e-08	1.59952e-11	7.49985e-05	1.20405e-07	-0.0116526	-0.0106358	MPO
chr11	65194933	65197533	2601	9	5.02518e-08	5.18835e-16	0.000895879	1.19202e-08	-0.0159639	-0.00820311	NEAT1
chr11	66232921	66233183	263	2	5.11085e-08	1.31481e-13	4.66929e-06	7.61349e-08	0.0113244	0.0104155	MRPL11
chr8	24151472	24151625	154	3	5.13604e-08	2.3743e-11	0.000208937	1.42477e-07	-0.0167686	-0.0104735	ADAM28
chr17	75445905	75446661	757	5	5.77264e-08	4.91182e-13	0.00400183	4.87599e-07	0.00830277	0.00741507	2024-09-09
chr6	10555262	10556523	1262	7	5.90537e-08	8.59724e-22	0.000122786	2.76326e-11	0.0234639	0.0124576	GCNT2
chr17	42299852	42299928	77	2	6.14265e-08	1.44806e-12	4.53464e-06	8.71881e-08	-0.00866047	-0.00797832	RP5-882C2.2
chr18	21452730	21452895	166	6	6.41803e-08	5.52777e-13	0.00824974	7.72469e-07	0.0111727	0.00886543	LAMA3
chr7	92459517	92460784	1268	3	6.54758e-08	9.29379e-11	2.56637e-06	1.18633e-08	-0.0221572	-0.0102727	CDK6
chr10	102806871	102807587	717	3	6.6726e-08	2.96325e-11	0.000248332	2.148e-07	0.0114485	0.00781932	NA
chr3	142164840	142165032	193	2	6.83243e-08	1.78692e-10	2.23362e-05	1.45571e-07	-0.0150192	-0.0133412	XRN1
chr9	139424152	139424642	491	2	6.99869e-08	2.88225e-10	8.32598e-05	1.84781e-07	-0.00625198	-0.00605576	NOTCH1
chr2	242800973	242802192	1220	8	7.0689e-08	8.50853e-15	0.00156219	1.8789e-08	0.0152628	0.00668932	PDCD1
chr1	153329013	153330758	1746	6	7.24192e-08	4.61646e-12	0.000315235	3.94383e-08	-0.0142653	-0.00684453	S100A9
chr15	38988533	38988860	328	3	7.96106e-08	7.50139e-11	0.00106181	4.07806e-07	-0.00928676	-0.00746694	C15orf53
chr15	31599035	31599090	56	2	8.47695e-08	3.49919e-10	2.35459e-05	1.76985e-07	0.0094522	0.00755734	NA
chr19	13054427	13054718	292	4	8.51508e-08	1.89919e-11	0.00362594	7.18105e-07	-0.0151636	-0.0105753	CALR
chr15	91426667	91429088	2422	11	9.26693e-08	2.5397e-16	0.000740232	1.26212e-09	-0.00972804	-0.00440681	FURIN, FES
chr14	23623480	23624377	898	5	9.3192e-08	1.18956e-15	0.00012218	2.5535e-08	0.010637	0.00905948	SLC7A8
chr1	12203571	12203751	181	2	1.00019e-07	3.29249e-10	1.51313e-05	1.82861e-07	-0.00925493	-0.00786477	TNFRSF8
chr6	106035490	106035528	39	2	1.05501e-07	6.0195e-10	6.56491e-05	2.59253e-07	0.0179229	0.0161747	NA
chr22	46457384	46457998	615	3	1.06329e-07	3.43816e-13	3.54842e-05	3.51981e-08	0.0211507	0.0131915	FLJ27365
chr12	104853100	104853274	175	2	1.38333e-07	2.87737e-11	3.91902e-05	2.99758e-07	-0.0180714	-0.0131745	CHST11
chr6	10521142	10521715	574	5	1.38917e-07	7.31646e-14	0.000782367	3.98526e-08	-0.0141652	-0.00737141	GCNT2
chr15	65503447	65504534	1088	5	1.45734e-07	1.78435e-25	2.31026e-10	3.67668e-14	-0.0127071	-0.00586601	CILP
chr3	4856096	4856199	104	2	1.48255e-07	8.92633e-10	7.52413e-05	3.58585e-07	-0.0246519	-0.0168023	ITPR1, AC018816.3
chr16	85969301	85969392	92	2	1.48742e-07	6.61304e-11	1.04813e-05	2.27156e-07	-0.0148225	-0.011474	RP11-542M13.3
chr17	80581805	80581925	121	2	1.51588e-07	9.34931e-10	8.77213e-05	3.74503e-07	-0.0254999	-0.0163949	FOXK2, WDR45B
chr15	74494781	74496040	1260	11	1.52533e-07	9.73492e-25	3.99346e-05	1.64816e-10	0.0149461	0.00583395	RP11-60L3.1, STRA6
chr7	21208954	21209781	828	6	1.60984e-07	2.48155e-14	0.00109417	1.47345e-07	0.0167485	0.00821864	NA
chr19	1154276	1155738	1463	6	1.67666e-07	1.9186e-16	0.000155754	1.44092e-09	-0.0105489	-0.0070924	SBNO2
chr19	51874939	51876788	1850	6	2.46325e-07	1.69598e-14	8.2281e-06	5.99293e-10	-0.0117662	-0.00559388	NKG7
chr7	157092682	157093534	853	3	2.53525e-07	1.83367e-20	4.01844e-12	4.85059e-12	-0.0166934	-0.00998817	NA
chr9	139580482	139580799	318	2	2.65554e-07	8.27861e-10	4.46815e-05	5.37482e-07	-0.01607	-0.012841	AGPAT2
chr19	13951168	13951481	314	2	2.75946e-07	1.53112e-09	6.8187e-05	6.07517e-07	-0.0075546	-0.00721708	NA
chr17	79129022	79129078	57	3	2.86751e-07	6.98709e-10	0.0018671	1.42477e-06	-0.0214152	-0.0157676	AATK
chr1	208040203	208040253	51	2	2.97192e-07	1.13368e-09	1.66155e-05	4.51997e-07	-0.011336	-0.0107376	C1orf132
chr9	130524573	130524902	330	2	3.0042e-07	8.22458e-10	3.31776e-05	5.54273e-07	-0.0200355	-0.0140495	SH2D3C
chr16	89734445	89735184	740	2	3.12464e-07	1.02818e-28	7.78372e-19	1.63138e-17	-0.0356586	-0.017831	SPATA33
chr16	85343281	85343488	208	2	3.70921e-07	2.45009e-09	8.09204e-05	8.11265e-07	-0.00813599	-0.00751941	NA
chr9	130616110	130616917	808	2	3.71312e-07	1.60088e-08	3.82893e-05	6.84734e-07	-0.00797164	-0.00585237	ENG
chr11	57529255	57529614	360	4	3.77917e-07	1.96076e-10	0.00315225	2.28306e-06	-0.0167648	-0.0106515	TMX2-CTNND1, RP11-691N7.6, CTNND1
chr17	80833054	80834228	1175	5	3.92352e-07	7.60045e-11	0.00193363	2.67095e-06	-0.0199752	-0.0134137	TBCD
chr22	19511967	19513176	1210	12	4.15229e-07	1.7285e-30	7.22086e-05	9.28767e-14	0.0129993	0.0062628	CLDN5
chr13	114261869	114261986	118	3	4.15733e-07	7.88537e-10	0.00178359	1.95499e-06	-0.0111377	-0.00865486	TFDP1
chr2	167350883	167350889	7	2	4.26767e-07	3.83664e-09	0.000207056	1.07254e-06	0.00874972	0.00849826	NA
chr12	4699085	4699618	534	2	4.43754e-07	6.25726e-09	0.000176804	1.08665e-06	-0.0139722	-0.0132635	DYRK4
chr17	19290353	19291120	768	7	4.47121e-07	3.31485e-14	0.0013968	1.05932e-06	-0.00704855	-0.00417299	MFAP4
chr4	10022984	10023201	218	2	4.61761e-07	8.42795e-10	1.14322e-05	5.60788e-07	-0.0119063	-0.0117051	SLC2A9
chr16	50701064	50701535	472	3	4.65436e-07	1.35186e-13	5.07918e-07	2.07945e-08	-0.0128466	-0.00797912	RP11-401P9.5, SNX20
chr22	37962022	37963407	1386	5	4.82055e-07	6.12768e-19	1.56223e-07	1.22582e-10	-0.0097237	-0.00492803	CDC42EP1
chr17	17687239	17687834	596	4	5.03091e-07	7.87368e-30	1.45618e-11	8.62086e-18	-0.0195459	-0.00713936	RAI1
chr8	495736	496618	883	4	5.0609e-07	8.33981e-13	0.000298139	2.36808e-07	0.0181469	0.010415	TDRP
chr6	34663155	34663277	123	2	5.09372e-07	6.38538e-10	0.000218765	1.26768e-06	-0.0115594	-0.0113855	C6orf106
chr11	3177622	3178322	701	4	5.29232e-07	7.96456e-14	4.89836e-05	2.44876e-08	-0.0206632	-0.0120422	OSBPL5
chr12	52638005	52638592	588	2	5.33155e-07	4.14165e-13	3.32508e-08	2.9982e-08	-0.014231	-0.00925859	KRT7
chr20	61923848	61924802	955	5	5.65914e-07	3.74971e-15	3.33621e-05	4.22022e-09	-0.0133636	-0.00739196	COL20A1
chr2	75059313	75059602	290	2	5.72228e-07	7.59075e-11	0.000109863	1.25281e-06	-0.0127396	-0.0115902	NA
chr14	25042782	25043625	844	3	5.84193e-07	1.19349e-08	0.00122732	2.16346e-06	-0.0109693	-0.0088925	CTSG
chr12	56329296	56329903	608	5	6.00432e-07	4.78991e-11	0.00736036	5.02375e-06	0.0168624	0.0106158	DGKA
chr17	73641809	73642991	1183	9	6.55953e-07	5.44342e-18	4.09171e-05	1.43722e-08	-0.0112742	-0.00486629	SMIM6, RECQL5
chr3	159942181	159942832	652	2	7.16525e-07	3.61055e-10	4.77584e-05	1.24257e-06	0.0152357	0.0107915	IL12A-AS1
chr5	156607836	156608118	283	3	7.22741e-07	4.25554e-10	0.000882123	2.1865e-06	0.0169528	0.0125153	ITK
chr5	115178764	115178810	47	2	7.34477e-07	6.14658e-10	0.000221143	1.76246e-06	-0.00727652	-0.0068446	AP3S1
chr6	2970877	2971087	211	2	7.54472e-07	3.24724e-10	1.91452e-05	9.73881e-07	-0.0108844	-0.00811259	SERPINB6
chr10	80853937	80853985	49	2	8.16272e-07	8.98829e-09	0.000332493	2.05225e-06	-0.00872098	-0.0082986	ZMIZ1
chr11	94277826	94279068	1243	9	8.1956e-07	2.6382e-16	0.0074737	2.82389e-07	-0.0111598	-0.00577959	PIWIL4, FUT4, RP11-867G2.8
chr13	107143980	107144353	374	3	8.45736e-07	7.24592e-13	2.96834e-05	8.26506e-08	-0.0210474	-0.013473	EFNB2
chr5	75919188	75919481	294	3	8.46835e-07	1.99227e-11	6.10483e-05	2.25845e-07	-0.0136407	-0.00881333	IQGAP2, F2RL2
chr6	41130718	41131213	496	4	8.57275e-07	8.26374e-16	3.86039e-06	3.41534e-09	-0.0174462	-0.00927412	TREM2
chr4	48136234	48136452	219	3	8.77775e-07	1.05628e-09	0.00129493	3.4672e-06	0.016967	0.0141117	TXK
chr16	87756170	87757033	864	3	8.79388e-07	4.48755e-14	1.20099e-05	1.45542e-08	-0.0240721	-0.0144558	KLHDC4
chr17	79421644	79422530	887	2	8.86823e-07	5.27651e-07	0.000342512	2.22082e-06	-0.00841631	-0.00836349	RP11-1055B8.7
chr17	38498914	38499096	183	2	8.98255e-07	2.29742e-09	0.000264979	2.16762e-06	-0.00774344	-0.00713208	RARA, CTD-2267D19.2
chr7	73241729	73242028	300	4	9.48691e-07	2.25427e-11	0.000523552	4.78028e-07	-0.0123479	-0.00810291	CLDN4
chr3	52865637	52865917	281	2	1.03619e-06	5.49868e-13	3.83633e-07	1.90182e-07	-0.0084153	-0.00605447	RP5-966M1.6
chr1	233248709	233249267	559	3	1.06097e-06	1.37584e-09	0.000469222	2.9756e-06	-0.011308	-0.00696018	PCNXL2
chr1	27729053	27730185	1133	3	1.17512e-06	3.45019e-07	0.000541674	1.96029e-06	-0.0092627	-0.00552572	NA
chr6	29590966	29593913	2948	14	1.18313e-06	3.56453e-19	3.10144e-06	4.82849e-11	-0.0151121	-0.00516327	GABBR1
chr11	33308269	33308345	77	2	1.20162e-06	1.46948e-08	0.000356212	2.93633e-06	-0.0169975	-0.0154157	HIPK3
chr17	80084554	80085332	779	4	1.20847e-06	2.63397e-09	0.00792465	8.68784e-06	0.0141655	0.0114101	CCDC57
chr2	43327937	43328657	721	5	1.21731e-06	2.47711e-13	0.00195615	2.53388e-07	0.0124728	0.00888286	AC093609.1
chr7	150744274	150745278	1005	4	1.2247e-06	6.16748e-13	2.30568e-06	2.96005e-07	-0.0109376	-0.00563436	ABCB8
chr12	124876433	124876650	218	2	1.23361e-06	1.19175e-08	0.000189418	2.70524e-06	-0.00772648	-0.00751733	NCOR2
chr11	10476494	10476976	483	3	1.23708e-06	1.15918e-10	0.00109089	3.44351e-06	-0.0106964	-0.0100681	AMPD3
chr11	2321770	2323459	1690	25	1.26139e-06	1.99785e-31	0.00190511	5.52512e-10	-0.00892041	-0.00254119	TSPAN32, C11orf21
chr7	1094737	1097027	2291	8	1.32221e-06	5.61538e-26	2.43443e-07	3.60224e-12	-0.0138978	-0.0052174	GPR146, C7orf50, RP11-449P15.1
chr10	81708991	81709191	201	2	1.39809e-06	1.54355e-08	0.000262008	3.20124e-06	-0.0117827	-0.011224	MBL1P, SFTPD
chr17	40438511	40440022	1512	5	1.46469e-06	1.77714e-09	0.00162077	2.13427e-06	-0.00568013	-0.00441822	STAT5A
chr9	141016791	141017457	667	3	1.48802e-06	8.61875e-10	0.000150987	1.55081e-06	-0.015753	-0.0116325	CACNA1B
chr13	114145973	114146138	166	2	1.54928e-06	2.8976e-10	8.11563e-05	2.68411e-06	-0.0101362	-0.00789213	TMCO3
chr14	25045028	25046121	1094	3	1.55012e-06	3.64115e-13	4.82507e-08	4.84732e-09	-0.0144292	-0.0100298	CTSG
chr16	2523001	2523468	468	2	1.5608e-06	4.70138e-10	3.02281e-05	1.97889e-06	-0.00590269	-0.00546732	NTN3
chr15	101790505	101791152	648	2	1.65579e-06	2.51283e-09	0.000159751	3.35791e-06	-0.00588572	-0.00567801	CHSY1
chr17	8056950	8057058	109	4	1.6598e-06	7.99682e-11	0.00214526	5.27121e-06	-0.0134381	-0.00850902	PER1, RP11-599B13.6
chr8	42122810	42123158	349	2	1.67105e-06	5.17598e-10	2.35113e-06	6.78883e-07	-0.0123216	-0.00808739	RP11-231D20.2
chr11	118214810	118215112	303	2	1.69356e-06	1.05635e-08	0.000509544	4.19948e-06	0.0119253	0.0114664	CD3G
chr14	105923632	105923665	34	2	1.76199e-06	2.10088e-09	0.00024996	3.88376e-06	-0.00828763	-0.0061729	MTA1
chr2	240697468	240698235	768	4	1.81179e-06	6.79954e-16	1.9724e-05	2.18619e-09	0.0135814	0.00915776	AC093802.1
chr16	4740694	4741495	802	3	1.92462e-06	3.11699e-08	0.000281268	1.69346e-06	-0.00936888	-0.00533631	MGRN1
chr22	31535672	31537064	1393	8	1.96807e-06	8.02445e-20	9.5487e-05	4.21193e-09	0.00793586	0.00323798	PLA2G3
chr19	10655622	10655686	65	2	1.97778e-06	3.62813e-10	0.000230196	4.222e-06	-0.00829547	-0.00771891	ATG4D
chr5	39219245	39219632	388	2	1.99085e-06	3.10561e-09	0.000103471	3.51424e-06	-0.0216295	-0.0174658	FYB
chr11	3144685	3145609	925	3	2.09094e-06	4.38293e-12	5.17599e-07	3.68059e-08	-0.0128412	-0.00662565	OSBPL5
chr20	2674697	2676474	1778	5	2.15531e-06	4.03603e-11	0.000766714	3.45613e-07	0.0129544	0.00456115	EBF4
chr1	26869620	26870173	554	2	2.19652e-06	3.74865e-08	0.000226424	4.60268e-06	-0.010192	-0.0078795	RPS6KA1
chr6	119669112	119669372	261	4	2.20467e-06	6.05277e-11	0.000146408	1.99366e-06	-0.0105994	-0.00470234	MAN1A1
chr17	56401734	56402238	505	3	2.45743e-06	8.1665e-11	9.12353e-05	2.03174e-06	-0.0149811	-0.00834321	BZRAP1
chr17	9940121	9940321	201	2	2.59397e-06	1.40306e-08	0.000611795	6.32218e-06	-0.0218555	-0.0182813	GAS7
chr12	133424221	133424655	435	6	2.69369e-06	8.53238e-11	0.0151577	1.77864e-05	0.00958429	0.0061041	CHFR
chr1	12774815	12774904	90	2	2.80044e-06	6.70251e-09	0.0002183	5.60928e-06	-0.0137754	-0.0137694	NA
chr3	194119861	194120150	290	3	2.83809e-06	1.75854e-11	9.35096e-05	5.76889e-07	-0.0145402	-0.00852185	GP5
chr2	48795994	48796213	220	3	2.91523e-06	2.78765e-10	6.85831e-05	2.18753e-06	-0.0174617	-0.0114199	STON1, STON1-GTF2A1L
chr2	164204628	164205343	716	5	2.92016e-06	1.60191e-11	0.00232606	2.10131e-06	0.0083853	0.00605301	NA
chr1	200993709	200994098	390	2	2.94076e-06	3.72007e-10	0.000537631	6.94226e-06	-0.0156456	-0.0106458	RP11-168O16.1
chr9	131872005	131872542	538	3	3.0003e-06	6.55488e-14	1.63504e-06	3.5201e-08	-0.00970297	-0.00616054	CRAT
chr2	240751167	240751196	30	2	3.08665e-06	1.71382e-08	6.26318e-05	4.26433e-06	0.0130271	0.0115753	NA
chr2	241562085	241562650	566	5	3.10523e-06	3.54938e-11	0.00261075	6.83497e-06	-0.0201444	-0.0133662	GPR35
chr14	103412853	103412980	128	2	3.11448e-06	1.23263e-14	5.39934e-11	3.96673e-10	0.0198409	0.0112653	CDC42BPB
chr2	192711243	192712975	1733	8	3.18012e-06	3.88748e-14	0.00140348	4.69555e-08	-0.0112937	-0.00553249	AC098617.1, SDPR
chr10	134210861	134211908	1048	8	3.22493e-06	3.12521e-30	4.18244e-07	8.18598e-15	-0.0129219	-0.00540037	PWWP2B
chr12	65671664	65672743	1080	7	3.25921e-06	8.98885e-24	1.79822e-07	2.53589e-10	-0.0163068	-0.00498712	MSRB3
chr17	7460690	7461775	1086	6	3.29602e-06	6.31686e-13	0.00337733	2.41089e-06	-0.0119917	-0.00656279	TNFSF12, TNFSF12-TNFSF13, TNFSF13
chr11	128779608	128779655	48	2	3.36693e-06	1.12333e-08	5.15895e-05	4.25871e-06	-0.010092	-0.00989208	KCNJ5
chr6	28884599	28885568	970	2	3.46606e-06	6.8003e-06	0.000722401	8.39447e-06	-0.0143022	-0.0139411	TRIM27
chr2	109648931	109649281	351	2	3.53817e-06	1.20005e-15	2.83514e-09	1.08392e-08	-0.0125105	-0.00734923	NA
chr1	167090646	167091161	516	6	3.58129e-06	2.72929e-15	0.000217608	2.28833e-08	-0.00920382	-0.00646118	DUSP27
chr18	72166016	72166324	309	3	3.59446e-06	5.91673e-09	0.00419075	1.54176e-05	-0.0113195	-0.00897498	CNDP2
chr7	27196790	27199956	3167	13	3.65462e-06	1.03893e-16	0.000145109	1.70339e-10	-0.0148362	-0.00464196	RP1-170O19.21, HOXA7
chr11	129991445	129992359	915	4	3.67246e-06	1.95412e-09	0.000684529	2.08973e-06	0.00936221	0.00762182	APLP2
chr11	59822727	59822765	39	2	3.69699e-06	1.33758e-08	0.000698851	8.85303e-06	-0.0136875	-0.0106568	NA
chr16	1521617	1521676	60	3	3.90094e-06	1.46562e-08	0.00272813	1.39032e-05	-0.0142236	-0.00956764	CLCN7, LA16c-390E6.3
chr5	178956838	178957598	761	4	3.92699e-06	1.14418e-19	1.32535e-06	2.51619e-10	-0.0156535	-0.00790171	NA
chr6	158507063	158508188	1126	5	3.93198e-06	3.6513e-15	7.84271e-05	1.6594e-08	-0.0165883	-0.00793466	SYNJ2
chr17	19450271	19450343	73	2	3.99551e-06	1.16996e-09	3.11142e-06	1.33311e-06	-0.00270311	-0.00225655	SLC47A1
chr6	2891973	2892152	180	4	3.99612e-06	3.97045e-09	0.00926177	2.49133e-05	0.0167867	0.0120608	SERPINB9
chr1	159046451	159047034	584	4	4.10788e-06	2.06388e-13	5.44148e-05	1.47503e-07	-0.017232	-0.00979687	AIM2
chr17	40611593	40611995	403	2	4.20615e-06	5.42837e-21	1.70694e-11	1.52924e-10	-0.0170175	-0.0102801	ATP6V0A1
chr2	54900910	54901055	146	3	4.32512e-06	2.75313e-10	3.68195e-06	1.11208e-06	-0.0187299	-0.00767324	NA
chr1	155949012	155949839	828	2	4.66409e-06	2.75347e-06	0.000692515	1.08743e-05	-0.00980986	-0.00623399	RP11-336K24.12, ARHGEF2
chr2	68960656	68961597	942	3	4.68589e-06	1.16456e-09	2.20362e-05	1.42744e-06	-0.0130912	-0.0102244	ARHGAP25
chr17	72357992	72358370	379	4	4.844e-06	7.15922e-10	0.00181743	1.77729e-05	0.00519349	0.00436778	BTBD17
chr8	145022842	145023013	172	2	5.23961e-06	8.72996e-08	0.000573068	1.1669e-05	-0.00778475	-0.00691485	PLEC
chr5	179220274	179221090	817	4	5.47706e-06	1.34618e-10	0.000298061	3.26399e-07	-0.00884319	-0.0052418	MAML1, LTC4S
chr20	17660838	17661522	685	2	5.56576e-06	2.63308e-08	6.4869e-05	6.7231e-06	-0.0155497	-0.0117671	RRBP1
chr3	9958613	9959128	516	2	6.08924e-06	4.76712e-08	0.000220269	1.06708e-05	-0.00652493	-0.00648608	IL17RC
chr3	109057509	109057564	56	2	6.27966e-06	3.83853e-08	0.00100622	1.49877e-05	-0.0106758	-0.0094531	NA
chr5	148807759	148808487	729	4	6.61666e-06	2.527e-09	0.00642498	2.94624e-05	-0.010416	-0.00750884	MIR143HG, MIR143
chr5	59559180	59559218	39	2	6.78689e-06	1.07488e-07	0.000385202	1.34248e-05	-0.0146369	-0.01417	PDE4D
chr19	2491255	2491825	571	2	6.81024e-06	3.86418e-07	0.000908924	1.58711e-05	-0.00735703	-0.00591916	NA
chr16	86477638	86478190	553	2	7.67058e-06	2.3561e-10	1.09725e-06	1.03835e-06	-0.00935285	-0.00680603	NA
chr19	46806907	46807660	754	5	7.79809e-06	1.4167e-09	0.0181591	5.65959e-05	0.0224896	0.0129897	HIF3A
chr20	2729245	2730191	947	2	7.84077e-06	2.53622e-07	0.00020365	1.27757e-05	0.0134171	0.0103536	EBF4
chr2	70188512	70189603	1092	6	7.95241e-06	7.65411e-15	0.000505526	6.81742e-07	-0.0167217	-0.00784282	ASPRV1, PCBP1-AS1
chr17	4889754	4889932	179	2	8.00144e-06	1.47919e-09	0.000477161	1.61783e-05	-0.0190888	-0.0135633	RP5-1050D4.4, CAMTA2
chr11	61739400	61740158	759	2	8.18471e-06	2.92661e-07	0.000205792	1.32581e-05	-0.0138848	-0.0108138	NA
chr7	75957040	75957902	863	5	8.19491e-06	4.33861e-12	0.00103236	1.99754e-07	-0.0133202	-0.00438163	YWHAG
chr1	54562040	54562543	504	3	8.36775e-06	4.25862e-12	2.48019e-05	1.95039e-07	-0.0113067	-0.00808074	TCEANC2
chr7	150548934	150549472	539	5	8.40549e-06	2.26563e-10	0.00532923	1.18603e-05	-0.00692686	-0.00487309	AOC1
chr1	28764523	28765031	509	3	8.54983e-06	4.5867e-08	0.00526747	3.37716e-05	-0.0135003	-0.00817336	PHACTR4
chr12	49627010	49627934	925	4	8.55619e-06	4.86562e-11	0.000565488	6.15764e-06	-0.0149717	-0.00843662	TUBA1C, RP11-977B10.2
chr15	74501317	74501549	233	2	8.67448e-06	7.50397e-09	2.88394e-05	6.58848e-06	0.00911736	0.00891286	RP11-60L3.1, STRA6
chr20	3745817	3746315	499	2	8.74468e-06	6.18123e-08	0.000326542	1.59e-05	-0.0154651	-0.0132701	C20orf27
chr10	129794994	129795003	10	2	9.07838e-06	1.31631e-07	0.000617035	1.90203e-05	-0.0144852	-0.01274	PTPRE
chr5	138723394	138723816	423	2	9.16359e-06	1.63484e-07	0.000640675	1.932e-05	-0.00607311	-0.0056785	MZB1
chr7	1782000	1783609	1610	5	9.3048e-06	1.6685e-17	2.10611e-07	3.06774e-09	-0.0173834	-0.0057256	ELFN1
chr18	33233875	33234096	222	2	9.40864e-06	1.97462e-07	0.000910915	2.11113e-05	-0.0110831	-0.00838436	GALNT1
chr7	139320346	139320507	162	3	9.5602e-06	3.77536e-08	0.00331342	3.23155e-05	0.0147132	0.0109514	HIPK2
chr7	47783644	47783949	306	3	9.72113e-06	1.85468e-08	0.00290532	3.29512e-05	0.00752575	0.00517997	HUS1
chr5	176836472	176837920	1449	5	1.00273e-05	1.47473e-12	1.46695e-07	7.48671e-11	-0.0165358	-0.00655608	GRK6, F12
chr9	139925750	139926740	991	3	1.02849e-05	2.52582e-07	0.000343127	1.41972e-05	-0.0114653	-0.00689981	C9orf139, FUT7
chr17	3705631	3705875	245	3	1.04174e-05	2.31039e-09	0.000645002	8.89441e-06	-0.02232	-0.01352	CTD-3195I5.5
chr12	54805345	54806218	874	2	1.05846e-05	3.52552e-06	0.000624773	2.17316e-05	-0.00912393	-0.00764202	RP11-753H16.3, RP11-753H16.5, ITGA5
chr1	7763225	7763567	343	2	1.11963e-05	5.94162e-08	0.00125752	2.59396e-05	0.0113616	0.00891012	CAMTA1
chr8	42009223	42009622	400	2	1.13222e-05	1.2366e-08	0.000854555	2.4517e-05	-0.0113328	-0.00094331	RP11-589C21.5
chr22	47081903	47082260	358	2	1.13455e-05	2.39471e-07	0.000889076	2.47432e-05	-0.0160464	-0.0114767	CERK
chr20	31351091	31352399	1309	4	1.15206e-05	1.15129e-07	0.00106566	2.36951e-05	-0.00730317	-0.00511934	DNMT3B
chr11	121460793	121460973	181	2	1.19448e-05	2.02405e-07	0.000544101	2.33276e-05	-0.01181	-0.00975226	SORL1
chr10	3141803	3141887	85	2	1.2142e-05	2.05105e-07	0.000808732	2.57626e-05	-0.00749547	-0.00644143	PFKP
chr11	116966699	116967348	650	2	1.21437e-05	3.98189e-12	4.59199e-08	1.39499e-07	-0.010584	-0.00586689	SIK3
chr11	3173868	3175636	1769	7	1.30283e-05	1.03235e-07	0.00102009	9.22872e-06	-0.00982244	-0.00517108	OSBPL5
chr13	24144483	24144985	503	6	1.36205e-05	2.2382e-10	0.00416459	4.65347e-05	0.0140827	0.00918316	TNFRSF19
chr11	93270375	93271088	714	3	1.38215e-05	5.96585e-09	0.00101848	1.54616e-05	-0.0188625	-0.0119338	SMCO4
chr17	80189225	80190154	930	8	1.40174e-05	5.52746e-13	0.0164678	2.24102e-05	-0.00800783	-0.00435351	SLC16A3
chr16	85518792	85520338	1547	10	1.40895e-05	1.19999e-13	0.00157945	2.46841e-07	-0.00986085	-0.00440667	NA
chr5	964230	964654	425	2	1.41811e-05	1.46784e-07	0.00120137	3.17093e-05	0.0111287	0.0109378	NA
chr17	9550173	9550545	373	4	1.46022e-05	1.91318e-09	0.0115613	7.97639e-05	0.00727528	0.00670556	USP43, RP11-55L4.1
chr15	92612836	92613280	445	2	1.46085e-05	4.70492e-09	8.58516e-06	4.94574e-06	-0.00965449	-0.0083892	SLCO3A1
chr6	32903598	32905320	1723	10	1.4838e-05	4.12538e-16	0.000350681	1.20497e-09	-0.0129988	-0.00697778	HLA-DMB, AL645941.1, XXbac-BPG181M17.5
chr12	95945120	95945384	265	3	1.49654e-05	3.29605e-09	0.000384483	7.40558e-06	0.0120118	0.0100553	USP44
chr10	6185502	6186015	514	3	1.50591e-05	2.08769e-10	0.000299082	1.37843e-05	-0.0104876	-0.00865046	NA
chr5	150161299	150162068	770	2	1.55384e-05	6.4342e-07	0.000303224	2.46699e-05	-0.0134479	-0.00866075	SMIM3, AC010441.1
chr9	129884948	129885730	783	3	1.56142e-05	1.15679e-08	0.000600507	1.56151e-05	-0.00752086	-0.00401157	RALGPS1, ANGPTL2
chr7	2563184	2563909	726	3	1.57264e-05	4.834e-08	0.00119462	2.90132e-05	-0.00572133	-0.00419139	LFNG
chr17	74557494	74557703	210	2	1.63572e-05	4.88567e-07	0.00165509	3.78767e-05	-0.00971951	-0.00939132	SNHG16
chr11	59823993	59824161	169	4	1.67845e-05	2.55875e-09	0.000875982	3.67569e-05	-0.0137762	-0.0111635	MS4A3
chr17	61042718	61043343	626	5	1.6917e-05	1.085e-13	3.95352e-05	2.06259e-07	0.0126982	0.00690667	RP11-180P8.1
chr7	23387383	23387862	480	3	1.71108e-05	4.49721e-08	0.00317466	4.69396e-05	-0.0187905	-0.0112336	IGF2BP3
chr1	2949633	2949673	41	2	1.76811e-05	2.76368e-07	0.00121013	3.84775e-05	0.0109534	0.0107897	NA
chr16	3639688	3639839	152	2	1.81833e-05	1.83022e-07	0.0013006	3.99447e-05	-0.0110417	-0.00975574	SLX4
chr3	56789110	56789178	69	2	1.9129e-05	3.57886e-07	0.000544493	3.43833e-05	-0.00430543	-0.00316256	ARHGEF3
chr14	94856984	94857151	168	2	1.94735e-05	1.50495e-07	0.00172809	4.45027e-05	-0.00745835	-0.00687641	SERPINA1
chr14	74179101	74179953	853	3	1.94913e-05	6.12683e-14	1.53213e-07	3.37488e-07	-0.0117533	-0.00590554	PNMA1
chr9	139921892	139921971	80	2	1.96548e-05	3.26112e-08	0.00055361	3.53031e-05	-0.00550034	-0.00515057	C9orf139, ABCA2
chr14	23587687	23588616	930	4	1.97591e-05	6.11748e-09	0.0072277	6.35238e-05	-0.00933166	-0.00746432	CEBPE
chr4	80885981	80886143	163	2	2.01358e-05	2.38137e-07	0.00129623	4.36149e-05	0.020659	0.0118801	ANTXR2
chr17	79877314	79877389	76	2	2.01985e-05	3.54632e-07	0.00156123	4.52009e-05	-0.00785943	-0.00655691	SIRT7, MAFG
chr19	35819775	35820181	407	6	2.02904e-05	4.23279e-10	0.0169304	0.000111448	-0.00781976	-0.00516897	CD22
chr1	1689452	1690840	1389	4	2.06885e-05	5.7645e-12	5.96258e-06	4.14248e-07	-0.0146434	-0.00713965	NADK
chr22	19750918	19752522	1605	6	2.24207e-05	2.47825e-09	0.00189432	1.42454e-05	0.0121363	0.00664741	TBX1
chr1	117112616	117113342	727	6	2.24965e-05	1.6582e-21	3.72667e-06	9.09409e-11	-0.02098	-0.00595162	CD58
chr16	50730385	50731115	731	4	2.26818e-05	4.65663e-13	7.24225e-05	1.79016e-07	-0.0216925	-0.0104192	NOD2
chr12	2041581	2041707	127	2	2.31297e-05	4.65295e-14	1.70694e-11	1.89707e-10	-0.0129575	-0.00614866	LINC00940
chr3	42056663	42056814	152	2	2.33933e-05	2.36618e-08	0.000107081	2.29226e-05	-0.0049385	-0.00370462	TRAK1
chr1	36948313	36949615	1303	6	2.34284e-05	2.96235e-12	0.000989245	1.28385e-05	-0.0147119	-0.00552204	CSF3R
chr10	121271746	121271840	95	2	2.38767e-05	7.50026e-07	0.00193325	5.42411e-05	0.00613137	0.00409278	RGS10
chr19	14671371	14671512	142	3	2.42924e-05	1.28958e-07	0.00333598	7.32929e-05	-0.0076997	-0.00562835	TECR
chr12	16499963	16500185	223	3	2.48694e-05	5.25172e-09	3.34242e-05	1.11907e-05	-0.0105946	-0.00658199	MGST1
chr17	76850198	76850277	80	4	2.62162e-05	2.27485e-09	0.00015011	2.17797e-05	-0.0173875	-0.0129147	TIMP2
chr2	55747270	55747775	506	4	2.70193e-05	6.2993e-11	0.00118409	1.79339e-05	-0.00878834	-0.00347099	CCDC104
chr8	144896176	144896694	519	4	2.70605e-05	2.71484e-09	0.00462645	7.41686e-05	-0.0120162	-0.0074915	SCRIB
chr6	45391645	45391973	329	4	2.72679e-05	9.68295e-09	0.00629473	8.33806e-05	-0.00563515	-0.00488196	RUNX2
chr6	136915088	136915367	280	2	2.75822e-05	4.99449e-07	0.000764195	5.05882e-05	-0.0118583	-0.00840801	MAP3K5
chr3	4794020	4794082	63	2	2.80324e-05	8.79042e-07	0.00188388	6.21846e-05	-0.0123395	-0.0110506	ITPR1
chr17	943108	943342	235	3	2.81358e-05	1.15129e-07	0.00248917	7.12389e-05	-0.0121277	-0.00775949	ABR
chr10	43697521	43699070	1550	7	2.89053e-05	2.4097e-13	3.22411e-08	3.28982e-10	-0.019611	0.000788525	RASGEF1A
chr12	124864657	124865130	474	3	2.93119e-05	2.57802e-08	0.000626832	4.11721e-05	-0.00875702	-0.00768861	NCOR2
chr9	124360264	124360547	284	2	2.96589e-05	5.21836e-07	0.000812341	5.45241e-05	0.0107455	0.00816814	DAB2IP
chr14	69442697	69443683	987	3	3.02615e-05	4.30764e-09	0.000794677	1.85643e-05	-0.00668472	-0.00578057	ACTN1
chr2	102759576	102759782	207	2	3.05589e-05	3.97293e-08	0.000272891	3.99215e-05	-0.0187653	-0.0114908	IL1R1
chr9	137296319	137297213	895	2	3.1208e-05	1.43045e-06	0.000232141	3.82178e-05	-0.00550316	-0.00495523	RXRA
chr6	36665554	36665611	58	2	3.27441e-05	1.05895e-06	0.00198942	7.18947e-05	-0.00876823	-0.0086662	NA
chr12	10183172	10183364	193	4	3.28024e-05	2.7132e-08	0.012379	0.000128892	-0.00734047	-0.00471047	CLEC9A, RP11-133L14.5
chr5	132083532	132084068	537	4	3.28511e-05	4.48402e-09	0.0077077	0.000109803	0.00743357	0.00527579	CCNI2
chr12	6233657	6234313	657	3	3.31379e-05	2.4022e-07	0.00345912	7.28185e-05	-0.0082739	-0.00610144	VWF
chr5	154230173	154230308	136	3	3.35115e-05	6.28588e-08	0.00405309	9.25494e-05	-0.00667515	-0.0061893	FAXDC2
chr3	128778575	128780164	1590	9	3.35967e-05	2.16955e-12	0.0191588	1.70919e-05	0.00966949	-0.00171027	GP9
chr7	18535072	18535786	715	5	3.4789e-05	1.62199e-10	0.000674951	3.53999e-05	-0.00941625	-0.00303173	HDAC9
chr13	43354674	43354767	94	2	3.60034e-05	5.08973e-07	0.00237647	8.05295e-05	-0.0159014	-0.0146999	NA
chr6	15501917	15502099	183	2	3.6169e-05	2.49238e-07	0.00234938	8.07003e-05	-0.00341314	-0.0022799	JARID2
chr14	106321115	106322429	1315	8	3.6721e-05	1.29834e-13	0.000455414	1.53355e-05	-0.0107207	-0.00507509	IGHM
chr7	30008931	30009236	306	2	3.6972e-05	8.36062e-07	0.00238609	8.24834e-05	0.0113522	0.0107925	SCRN1
chr2	233981788	233981885	98	2	3.83568e-05	1.19159e-06	0.00172337	8.02212e-05	-0.0177805	-0.0175416	INPP5D
chr1	200983238	200983313	76	2	3.85632e-05	7.36527e-07	0.00057307	6.09725e-05	-0.00994466	-0.00817759	KIF21B
chr5	73938574	73939283	710	2	3.86317e-05	3.91002e-07	0.000246653	4.56529e-05	-0.014664	-0.0143865	HEXB
chr3	171527257	171527346	90	2	4.10222e-05	2.28017e-07	0.000540371	6.28101e-05	-0.00799767	-0.00459648	PLD1, PP13439
chr12	121197625	121198447	823	3	4.2752e-05	1.47954e-08	8.11032e-05	2.3103e-05	0.0039736	0.00279669	RP11-173P15.7
chr4	682834	683772	939	5	4.30238e-05	3.08492e-13	0.000386166	2.0514e-07	-0.00748495	-0.00374627	MFSD7
chr2	239478365	239478514	150	3	4.33561e-05	6.134e-09	1.80765e-05	9.32377e-06	-0.0106646	-0.00715589	NA
chr20	35974912	35975022	111	2	4.54926e-05	1.47408e-07	0.00276465	0.000101404	-0.00430466	-0.0038497	SRC
chr1	9154250	9154254	5	2	4.55018e-05	1.23327e-06	0.00118238	8.50929e-05	-0.0133513	-0.0133406	NA
chr9	97400757	97400833	77	2	4.55952e-05	5.3578e-09	1.26673e-05	1.1596e-05	-0.00896345	-0.0066748	FBP1
chr14	75447512	75447888	377	4	4.58788e-05	7.80797e-11	0.000172435	2.72274e-06	0.00866534	0.00475924	NA
chr12	123518833	123519476	644	4	4.64541e-05	7.56526e-08	0.00712829	0.000135889	-0.00639303	-0.00542867	PITPNM2
chr19	39224370	39225147	778	2	4.80782e-05	1.30831e-08	1.09373e-05	1.09168e-05	-0.0102877	-0.00698901	CAPN12
chr17	80541549	80542118	570	5	4.86941e-05	5.26426e-12	0.00128618	4.67699e-06	0.0167551	0.0129538	FOXK2
chr10	43447292	43447618	327	2	4.90776e-05	5.48913e-07	0.000452168	6.78755e-05	0.0149428	0.0108506	NA
chr19	681420	681815	396	3	5.08434e-05	6.85769e-08	0.00356245	0.000102025	-0.00845017	-0.00805144	FSTL3
chr18	61557687	61557735	49	2	5.13526e-05	1.13998e-06	0.000736536	8.23063e-05	-0.0125367	-0.0107352	SERPINB2
chr5	54275155	54275198	44	2	5.21627e-05	1.63622e-06	0.00166832	0.000103366	-0.0164459	-0.0142638	ESM1
chr6	29598310	29599836	1527	13	5.29158e-05	5.17392e-24	0.00181289	1.31276e-08	0.0191869	0.00699706	GABBR1
chr6	144263369	144263450	82	3	5.60179e-05	1.17075e-07	0.00156414	0.000108777	-0.00755444	-0.00606441	PLAGL1
chr6	41253757	41254997	1241	6	5.77765e-05	8.02126e-12	0.00315604	1.06744e-05	-0.0145548	-0.00834953	TREM1
chr17	7482475	7482986	512	3	5.82334e-05	1.05165e-07	0.00371729	0.000135564	-0.00898682	-0.00737963	SNORA67, CD68
chr11	47607760	47609357	1598	8	5.87508e-05	2.32234e-16	3.92972e-05	1.85883e-07	-0.0128341	-0.00407808	FAM180B
chr19	41197106	41197166	61	2	6.04557e-05	2.28537e-07	0.000345327	7.17054e-05	-0.00304542	-0.00250811	NA
chr1	10690011	10690588	578	4	6.08792e-05	3.11193e-14	2.54693e-05	2.9752e-08	-0.0144644	-0.00885987	PEX14
chr7	4850105	4850345	241	3	6.10475e-05	1.22652e-07	0.00249108	0.000102664	-0.0107497	-0.00775397	RADIL
chr16	88989069	88989387	319	3	6.15272e-05	1.96154e-08	0.00692383	0.000193332	-0.00999343	-0.00876807	CBFA2T3
chrX	73163537	73163626	90	2	6.26584e-05	1.42757e-07	0.00204212	0.00012607	-0.0157459	-0.0137474	NA
chr11	69260136	69261044	909	2	6.32887e-05	1.35596e-07	4.99618e-05	3.02367e-05	-0.0128948	-0.00969128	NA
chr1	110526191	110526368	178	2	6.3476e-05	2.1609e-11	4.82203e-06	7.4402e-06	-0.0157212	-0.00858973	NA
chr15	52587077	52587354	278	2	6.37563e-05	2.53163e-10	1.21669e-05	1.34628e-05	-0.011159	-0.00706315	MYO5C
chr4	1076041	1076247	207	2	6.4544e-05	1.3817e-07	3.49646e-05	2.5177e-05	-0.0108157	-0.00722011	RNF212
chr19	11074303	11074428	126	2	6.56705e-05	1.16254e-06	0.000567152	9.13004e-05	0.00910437	0.00775906	SMARCA4
chr1	17634543	17634629	87	2	6.57762e-05	1.30119e-06	0.00313899	0.000143024	-0.00580709	-0.0056966	NA
chr17	36585340	36585452	113	2	6.68729e-05	4.50532e-07	0.00110311	0.000114077	-0.00522727	-0.00511367	ARHGAP23
chr7	2116368	2117171	804	3	6.72297e-05	1.25524e-07	0.00319855	0.000154	-0.0101601	-0.00722246	MAD1L1
chr9	139939662	139939926	265	3	6.82624e-05	6.90456e-11	1.15339e-05	1.51707e-06	-0.00760276	-0.00500069	NPDC1
chr12	125027851	125028339	489	5	6.83214e-05	1.64906e-11	0.00058776	2.3815e-06	-0.00784878	-0.00375324	NCOR2
chr10	121300857	121301041	185	2	6.96842e-05	5.42306e-07	0.0032996	0.000151722	0.0125265	0.0116257	RGS10
chr17	18088359	18089940	1582	4	7.14318e-05	3.11255e-09	0.000539617	3.24386e-07	-0.00984616	-0.00617847	ALKBH5
chr12	2027805	2027993	189	2	7.43539e-05	1.6694e-06	0.00264422	0.00015385	-0.00710176	-0.00656929	RP5-1096D14.3, CACNA2D4
chr15	79296585	79297210	626	3	7.52151e-05	6.59997e-11	0.000238005	2.67895e-05	-0.00583832	-0.00494818	RASGRF1
chr9	139331410	139332115	706	2	7.60622e-05	2.39286e-10	7.39338e-06	1.0704e-05	-0.00982779	-0.00513761	INPP5E
chr3	184056553	184056843	291	3	7.63636e-05	1.52271e-07	0.00552675	0.000168413	0.00803804	0.00678267	EIF2B5, FAM131A
chr12	52585786	52586635	850	6	7.82089e-05	1.80449e-22	2.52465e-14	1.78621e-11	-0.0172411	-0.00581035	NA
chr17	4436580	4437077	498	2	7.89751e-05	3.57814e-09	3.8527e-06	7.05217e-06	-0.0106917	-0.00712526	SPNS2
chr7	157647109	157647241	133	2	7.99191e-05	7.31727e-07	0.00197407	0.000153324	-0.00755017	-0.00681941	AC011899.9, PTPRN2
chr17	998432	998711	280	3	8.15378e-05	2.25849e-09	1.58259e-05	8.84246e-06	-0.00952072	-0.00830632	ABR
chr3	45984743	45985168	426	4	8.27473e-05	1.68251e-09	0.00343816	1.82119e-05	0.0205009	0.00934034	CXCR6, FYCO1
chr17	40428970	40429406	437	2	8.46524e-05	1.88119e-06	0.00315186	0.000177986	-0.00919799	-0.00615471	NA
chr22	44575455	44575802	348	2	8.4983e-05	1.05855e-07	4.45497e-05	3.36632e-05	-0.0152593	-0.00992843	PARVG
chr7	4671391	4671479	89	2	8.63852e-05	1.95471e-06	0.000864001	0.000129348	0.0117645	0.00948474	NA
chr6	30720108	30720261	154	4	8.7033e-05	3.77201e-15	1.666e-10	5.6034e-10	-0.0214926	-0.00907202	NA
chr1	53935918	53936188	271	2	8.72453e-05	2.06575e-06	0.00134197	0.000148977	0.00573547	0.00506873	NA
chr12	76413973	76414729	757	2	8.77263e-05	1.77933e-05	0.00271098	0.000177964	-0.012097	-0.00739771	NA
chr14	24804750	24805349	600	2	8.86307e-05	1.39041e-06	0.00359445	0.000189823	-0.00786751	-0.00645264	RP11-934B9.3, RIPK3
chr21	33783773	33784232	460	2	8.98882e-05	4.53927e-13	8.44428e-08	4.12014e-07	-0.0118157	-0.00634477	NA
chr6	82460558	82461423	866	3	9.03661e-05	2.11262e-06	0.013553	0.000318007	-0.0141058	-0.00592874	FAM46A
chr9	33167933	33168018	86	2	9.58763e-05	3.86418e-07	0.000752134	0.000133594	-0.0048719	-0.00436109	RP11-326F20.5
chr6	33040535	33041406	872	6	9.64013e-05	8.17311e-11	0.00146586	4.15388e-05	-0.0158817	-0.00781774	HLA-DPA1
chr7	2653651	2654420	770	4	9.65272e-05	1.15413e-08	0.0022598	8.31892e-05	0.014418	-0.000562561	IQCE
chr5	131408382	131409637	1256	5	9.74658e-05	5.73932e-10	0.00170778	5.21857e-05	-0.0069118	-0.00503296	CSF2
chr6	6588737	6589075	339	3	9.74663e-05	9.09031e-09	0.000111234	2.31396e-05	0.0165218	0.0103134	LY86, LY86-AS1
chr16	31270433	31271642	1210	4	0.00010009	6.11748e-09	0.00120907	6.94956e-05	-0.00996385	-0.00557756	ITGAM
chr4	1221838	1221935	98	2	0.000100936	1.41424e-06	0.00414728	0.000218042	-0.0112379	-0.00940716	CTBP1
chr3	194014525	194015171	647	6	0.000101687	2.62267e-11	0.00270841	2.41743e-05	0.0137101	0.00775415	LINC00887
chr20	50419082	50419348	267	6	0.000102979	4.53732e-12	0.000409374	3.25299e-06	0.0137347	0.00755613	NA
chr12	6641602	6642354	753	3	0.000104012	1.39619e-06	0.00758957	0.000297554	-0.00531985	-0.00371268	RP5-940J5.3
chr10	45958759	45958885	127	3	0.000104865	1.25304e-06	0.0161247	0.000379766	-0.00854915	-0.0082147	2024-03-08
chr4	154125720	154126481	762	2	0.000107133	6.54716e-14	4.31061e-07	1.5884e-06	0.0087407	0.00458196	TRIM2
chr18	12420862	12421072	211	2	0.000108004	7.29631e-07	0.00134446	0.000176423	-0.00727006	-0.00541989	SLMO1
chr21	34185960	34186122	163	2	0.00010826	2.38057e-06	0.00330361	0.000221647	-0.00540392	-0.00516579	C21orf49, C21orf62
chr4	1294566	1295078	513	5	0.000108268	5.0187e-08	0.0282467	0.000538161	-0.0128184	-0.0099014	MAEA
chr13	33002693	33002820	128	2	0.000109369	1.60259e-05	0.000124109	6.73884e-05	-0.00911371	-0.00626279	RP11-298P3.4
chr3	37904034	37904475	442	3	0.000109555	3.32838e-07	0.00161737	0.000166578	-0.00662456	-0.00486053	CTDSPL
chr11	47282968	47282999	32	2	0.000114235	9.57123e-07	0.00413637	0.000242566	-0.00900175	-0.00563009	NR1H3
chr17	72740485	72741152	668	4	0.000114921	1.16652e-07	0.0052551	0.000204117	-0.00510148	-0.00398251	RAB37
chr7	27211555	27212357	803	3	0.000117893	4.68544e-09	1.77396e-05	7.1566e-06	-0.00663343	-0.00354422	RP1-170O19.20, HOXA10
chr15	70767183	70767570	388	3	0.000117901	5.40677e-14	1.86612e-09	3.15139e-09	-0.0139355	-0.00554589	NA
chr11	62767169	62767406	238	3	0.000119535	5.59209e-08	0.00191987	7.16595e-05	-0.00894407	-0.00595846	SLC22A8
chr4	40588553	40589108	556	2	0.000120313	6.43406e-06	0.00283047	0.000234215	-0.0178211	-0.0132991	RBM47
chr15	93579332	93580327	996	8	0.000122074	2.54599e-11	0.0185908	7.45917e-05	-0.0143852	-0.00746644	NA
chr1	226911669	226912213	545	2	0.000122637	8.87258e-07	0.000436974	0.000129759	0.010524	0.0090894	ITPKB
chr1	9129487	9129648	162	3	0.000127014	4.91829e-07	0.00403138	0.000261434	-0.00993579	-0.00597438	SLC2A5
chr1	179713788	179713950	163	3	0.000127214	4.00656e-07	0.0152051	0.00043316	0.0136052	0.0122624	FAM163A
chr15	90291141	90291756	616	2	0.000128577	4.15849e-06	0.00172963	0.000217813	0.0129837	0.0109804	NA
chr7	30175455	30176264	810	3	0.000131162	9.64849e-10	0.000325379	1.01223e-05	-0.0086136	-0.00503245	MTURN
chr1	46649132	46649970	839	2	0.000132976	5.68943e-05	0.00401758	0.000274749	-0.0101531	-0.00833395	TSPAN1
chr16	2087377	2087932	556	3	0.000133736	9.41033e-12	4.04997e-06	3.57561e-06	0.020057	0.00931067	SLC9A3R2
chr19	50190825	50191882	1058	6	0.000136343	6.92069e-10	0.00149114	5.641e-05	-0.00886119	-0.00566613	PRMT1
chr6	154677796	154678326	531	3	0.000136838	7.92456e-07	0.00327904	0.000287322	-0.0128134	-0.00881072	IPCEF1
chr5	176935305	176935364	60	2	0.000136862	3.02773e-06	0.00465697	0.000289817	-0.00841629	-0.00774851	DOK3
chr17	185756	186214	459	3	0.00013758	2.21075e-10	4.11564e-05	4.09829e-06	-0.0112447	-0.00764698	RPH3AL
chr4	141263852	141264721	870	4	0.000138396	9.87e-13	3.00089e-05	2.93205e-07	-0.0119618	-0.00816681	SCOC, RP11-425I13.3
chr4	6694923	6695614	692	6	0.000139634	1.87582e-09	0.00322023	0.000193462	-0.0103684	-0.00682772	S100P
chr17	46675892	46676215	324	3	0.000141209	4.84268e-11	0.000105253	1.03221e-06	0.00853336	0.00571332	HOXB-AS3, HOXB3, HOXB6
chr17	46388447	46388465	19	2	0.000142264	4.0739e-06	0.00298858	0.000272605	0.0131067	0.0123632	SKAP1
chr1	158148523	158149722	1200	4	0.000142425	5.36189e-10	0.000191146	1.11003e-05	-0.0124863	-0.00264248	NA
chr16	70770604	70771142	539	2	0.000142484	9.0443e-06	0.00381962	0.000288328	0.00874481	0.00843583	VAC14
chr19	843541	844589	1049	4	0.000142993	2.88007e-08	0.00206049	0.000214413	-0.0134917	-0.00806504	PRTN3
chr8	29230953	29230998	46	2	0.000144915	5.84704e-06	0.002866	0.000274037	-0.0122408	-0.00895405	NA
chr1	32707133	32708341	1209	8	0.000151547	6.56781e-12	0.00204355	1.79996e-06	-0.0145999	-0.00549299	MTMR9LP
chr17	1480710	1481305	596	2	0.000152113	1.14413e-05	0.00363404	0.000301392	-0.00738339	-0.00591511	SLC43A2
chr17	1664329	1665303	975	7	0.000153524	1.62458e-12	0.00108129	8.16067e-06	-0.00992285	-0.00578998	SERPINF1
chr19	11406175	11406993	819	3	0.000156061	1.77568e-09	0.000955507	3.36504e-05	-0.0117598	-0.00737112	TSPAN16
chr2	66666292	66668012	1721	10	0.000156247	1.15206e-20	1.52406e-06	5.25403e-10	-0.0129671	-0.00330247	MEIS1, MEIS1-AS2, AC092669.1
chr19	13135514	13135808	295	4	0.000157962	3.6704e-15	4.32985e-06	1.76101e-08	0.0124095	0.00511689	NFIX
chr7	2443748	2444534	787	3	0.000158587	6.89924e-13	3.25055e-06	5.13395e-07	-0.0195629	-0.00805276	CHST12
chr7	5524963	5525075	113	2	0.000159341	2.19756e-06	0.00545523	0.000340305	-0.0106313	-0.00708279	snoU13, FBXL18
chr17	42147465	42147617	153	3	0.000161121	3.02384e-06	0.01373	0.000515963	-0.00847302	-0.00669271	NA
chr7	4781704	4781872	169	3	0.000164589	8.80369e-07	0.0145026	0.000517435	0.0100517	0.00794204	FOXK1
chr1	110166563	110166571	9	2	0.000164957	3.1202e-06	0.00114488	0.000231632	-0.00587321	-0.00493941	AMPD2
chr5	176734633	176734858	226	3	0.000167573	1.39717e-06	0.010543	0.000455988	-0.00856618	-0.00708805	MXD3
chr7	1967621	1968348	728	4	0.000167981	3.08685e-07	0.00617273	0.000282986	0.00802785	0.00505844	MAD1L1
chr9	140500680	140501305	626	3	0.000168473	3.75497e-08	0.00173162	7.17201e-05	-0.00752041	-0.00329686	ARRDC1
chr17	1014352	1015100	749	2	0.00016868	4.63414e-11	6.43621e-07	2.49292e-06	-0.0104195	-0.0069788	ABR
chr12	111840792	111841024	233	3	0.000169109	1.21321e-06	0.00679989	0.000359754	-0.00677715	-0.00459489	RP3-473L9.4
chr6	33393112	33393117	6	2	0.000169773	2.22175e-06	0.00319191	0.000320425	-0.00644663	-0.00424759	SYNGAP1
chr19	18266834	18266888	55	2	0.00016999	2.95943e-07	5.36767e-05	5.4718e-05	-0.00821645	-0.00599505	PIK3R2, PIK3R2
chr8	22500401	22501100	700	3	0.000170013	4.56079e-07	0.00249627	0.000234373	-0.00864844	-0.00280095	BIN3
chr20	10652103	10652787	685	2	0.000170545	7.15521e-19	7.39858e-12	9.74502e-11	-0.0112429	-0.00562934	JAG1
chr8	37731969	37732224	256	2	0.000172044	3.47863e-08	5.87665e-06	1.30691e-05	0.0127767	0.00456915	RAB11FIP1
chr4	10686335	10686610	276	5	0.000175203	8.05469e-09	0.00374696	0.000128942	-0.0115535	-0.00666115	CLNK
chr12	1099075	1099117	43	2	0.000177619	3.7775e-07	0.00185861	0.000286743	-0.00661197	-0.00532156	RAD52, RP11-359B12.2
chr16	30817443	30817779	337	2	0.000179551	2.66397e-06	0.00486519	0.00036879	-0.0038863	-0.00348076	NA
chr2	68871054	68871696	643	4	0.000179889	8.26192e-10	0.00352878	4.91421e-05	0.0074975	0.00521103	PROKR1
chr17	17465162	17465682	521	6	0.000183997	1.17628e-09	0.000724415	9.96436e-05	-0.00797132	-0.00479175	PEMT
chr3	184297495	184297522	28	2	0.000184511	6.78366e-06	0.00528348	0.000383722	-0.0131595	-0.0120161	EIF2B5, EPHB3
chr3	194868507	194868843	337	3	0.00018603	1.62613e-07	0.00124237	0.000137008	-0.026331	-0.0110544	XXYLT1-AS2, XXYLT1
chr11	47278831	47280305	1475	5	0.000189593	9.1538e-10	0.00281479	9.1225e-05	-0.0102711	-0.00631848	NR1H3
chr11	33562503	33563946	1444	5	0.000191621	2.23661e-18	5.55135e-08	2.10303e-10	-0.0135078	-0.00691346	KIAA1549L
chr3	12858269	12858926	658	5	0.00019274	7.4848e-27	1.78565e-10	3.01075e-14	-0.013566	-0.00543252	CAND2
chr2	97533635	97534057	423	2	0.000194241	4.49653e-06	0.00605939	0.000411678	-0.00637939	-0.00493701	SEMA4C
chr8	142161840	142161988	149	2	0.00019485	3.83099e-07	0.00171328	0.000300328	-0.0114632	-0.00775773	DENND3
chr11	93863858	93864142	285	2	0.000195928	3.11547e-06	0.00351534	0.000369037	-0.00998898	-0.00688486	PANX1
chr17	75995140	75995968	829	2	0.000198646	6.00356e-05	0.00400403	0.000384935	-0.0154354	-0.00369251	NA
chr11	71846733	71846788	56	2	0.000200562	4.5416e-06	0.00190406	0.000317419	-0.010456	-0.00920356	FOLR3
chr12	7847919	7848093	175	2	0.000203343	7.54501e-06	0.00359689	0.000382605	-0.0112218	-0.00591895	GDF3
chr2	113593785	113594375	591	4	0.000203614	2.59423e-09	0.00176822	3.93497e-05	-0.0115388	-0.00622577	IL1B
chr17	33568598	33568791	194	2	0.000210255	3.63576e-07	0.00130621	0.000290439	0.012902	0.0109411	RP11-799D4.4
chr22	39634386	39634647	262	2	0.000211014	1.38197e-06	0.00308913	0.000379444	-0.00618429	-0.00557377	PDGFB
chr18	74114570	74114728	159	3	0.000213169	1.69471e-06	0.0171363	0.000677406	-0.0128118	-0.0118971	ZNF516
chr11	2919689	2921176	1488	15	0.000216137	3.25376e-20	0.000848573	5.05476e-07	-0.00987674	-0.00468818	SLC22A18, SLC22A18AS
chr18	10453624	10454085	462	3	0.000219241	2.58347e-07	0.00896991	0.000477878	0.00887333	0.00739183	NA
chr2	241807859	241808595	737	4	0.000220313	1.20915e-08	0.00190617	9.62748e-05	-0.010337	-0.00644612	AGXT
chr6	2840792	2841626	835	3	0.000225158	5.5305e-09	0.000308984	5.93079e-06	-0.0130773	-0.00624362	SERPINB1
chr20	62198469	62200091	1623	6	0.00022544	4.78747e-10	0.00178873	6.95521e-05	-0.00722556	-0.00407006	HELZ2
chr8	130799007	130799093	87	2	0.000226039	1.42794e-06	0.000392038	0.000186144	-0.0100345	-0.008668	GSDMC
chr4	1304836	1305780	945	5	0.000227694	2.01628e-10	0.00620123	5.75225e-05	0.00989633	0.00636096	MAEA
chr19	13211225	13211261	37	2	0.000230503	1.42159e-06	0.000685277	0.000241678	-0.0161882	-0.00984098	LYL1
chr20	11898478	11898851	374	3	0.000231941	6.78918e-07	0.00776963	0.00043166	-0.0202183	-0.0149861	BTBD3, RP4-742J24.2
chr1	6552387	6553510	1124	4	0.000236957	1.84273e-05	0.0357579	0.00110424	0.00820311	-0.00187122	PLEKHG5
chr4	143766602	143767118	517	2	0.000238578	5.56508e-10	6.93535e-05	7.60925e-05	-0.00733547	-0.00301374	INPP4B
chr8	103820614	103821171	558	2	0.000240985	2.42219e-06	0.00179128	0.000358213	-0.00841874	-0.00827493	KB-1732A1.1
chr11	67775301	67776123	823	4	0.000241156	6.08576e-19	1.40829e-11	9.55328e-11	-0.01245	-0.00579032	ALDH3B1
chr22	46449430	46450114	685	10	0.000245147	5.02522e-20	0.000502319	1.91716e-08	-0.019418	-0.0087846	RP6-109B7.5, RP6-109B7.3, FLJ27365, C22orf26
chr19	54695496	54695678	183	2	0.000245509	5.2458e-07	0.000440966	0.000207385	-0.00633549	-0.00393075	TSEN34
chr3	43733234	43733831	598	2	0.00024629	2.28017e-07	0.000662751	0.000249262	-0.0101524	-0.00524528	ABHD5
chr11	63766286	63767176	891	4	0.000251099	3.74831e-10	0.000137619	5.12e-05	-0.00788564	-0.00480293	OTUB1, MACROD1
chr2	65593761	65593933	173	3	0.000254309	6.35592e-07	0.00112532	0.000272896	-0.0161613	-0.0125546	SPRED2
chr9	130911577	130911792	216	2	0.000268122	2.49769e-06	0.00576109	0.000536382	-0.0126363	-0.0125496	LCN2
chr7	27218867	27220398	1532	9	0.00026813	5.83808e-12	0.000277206	1.40717e-06	0.0119351	0.00473702	RP1-170O19.20, HOXA10
chr7	142511280	142511496	217	2	0.000269178	6.35472e-06	0.00143016	0.000359784	0.016235	0.0112531	NA
chr13	99223336	99223562	227	2	0.000277514	4.48457e-06	0.00142493	0.000367394	0.0102383	0.00927891	STK24
chr6	32908466	32909397	932	8	0.000281307	3.0304e-13	0.00116609	2.54303e-05	-0.0143974	-0.00516263	HLA-DMB, XXbac-BPG181M17.5
chr16	89261116	89261726	611	2	0.000284905	2.35563e-05	0.00654117	0.000579881	-0.00613672	-0.00608962	CDH15
chr10	134258421	134258819	399	3	0.000288377	1.40041e-07	0.000690927	0.000156968	-0.00936591	-0.00649042	C10orf91
chr5	1474995	1477719	2725	9	0.000288669	1.68136e-07	0.00355614	1.17248e-05	-0.00986033	-0.00444794	LPCAT1
chr17	37323563	37324234	672	3	0.000289195	2.88154e-06	0.0206356	0.000930652	-0.00724478	-0.00551546	ARL5C
chr17	74639731	74640078	348	5	0.000291433	4.4174e-08	0.00947327	0.000474223	0.0111769	0.00781663	ST6GALNAC1
chr7	37298864	37298927	64	2	0.000291656	6.55773e-06	0.000984525	0.000330137	-0.0150738	-0.00955781	ELMO1
chr2	204569955	204570067	113	2	0.000301479	1.18736e-05	0.00455237	0.000559814	0.0117256	0.0101689	NA
chr11	46382544	46383924	1381	5	0.000303336	1.68482e-09	2.07846e-05	4.541e-07	-0.0108548	-0.00444279	DGKZ
chr17	4081325	4081428	104	2	0.000305946	1.65643e-06	0.00573475	0.000598497	-0.0203331	-0.0191557	CYB5D2, ANKFY1
chr20	33451272	33451427	156	2	0.00030659	6.40093e-06	0.00143584	0.000396058	0.0132933	0.0113373	GGT7
chr11	113953462	113954170	709	3	0.000309062	7.6039e-08	0.000195922	2.39481e-05	-0.0143911	-0.00735554	ZBTB16
chr9	130564509	130566157	1649	3	0.000309901	4.27357e-10	7.4832e-07	4.74167e-08	-0.015549	-0.0104104	FPGS
chr8	48648112	48649326	1215	5	0.000312019	5.85848e-13	0.00121297	1.5019e-06	-0.013922	-0.00927401	SPIDR
chr1	40387667	40388395	729	4	0.000313823	2.22842e-10	0.00107326	8.58517e-06	0.00868039	0.00562771	NA
chr15	25491315	25492469	1155	5	0.000315139	4.89756e-08	0.0178361	0.000689681	-0.00725361	-0.00378696	SNHG14
chr2	10184444	10184650	207	3	0.000319895	4.39952e-08	0.00145868	6.96309e-05	0.0120915	0.00634516	KLF11
chr12	33048259	33048913	655	2	0.000322839	4.72361e-07	0.00014907	0.000139528	-0.0210881	-0.0109668	PKP2
chr22	20019695	20019887	193	2	0.000326359	1.25316e-06	0.000850645	0.000335571	-0.0126815	-0.00981712	TANGO2
chr1	248902767	248903933	1167	6	0.000337222	3.52491e-09	0.0193364	0.00040358	-0.0112755	-0.00632047	LYPD8
chr1	19639438	19639494	57	2	0.000337611	2.06357e-06	0.00193101	0.000472944	-0.00650764	-0.00597097	PQLC2
chr15	58624344	58624534	191	2	0.000341053	1.64227e-05	0.00534865	0.000644294	-0.0115081	-0.00887117	ALDH1A2
chr19	4374239	4374567	329	2	0.000341857	1.53542e-05	0.00695864	0.000685272	-0.00830808	-0.00693606	SH3GL1
chr12	53612551	53612734	184	3	0.000342654	1.32019e-06	0.0120533	0.000758522	0.00976744	0.00776513	RARG
chr7	158830035	158830106	72	2	0.000346824	1.45079e-05	0.00398879	0.000605584	-0.00756364	-0.00636168	VIPR2
chr11	47415397	47416109	713	2	0.000346972	9.54199e-05	0.005055	0.000644479	-0.008613	-0.00853704	RP11-750H9.5
chr1	155102388	155103569	1182	3	0.000350486	2.66956e-07	0.000525008	0.000148178	-0.0100087	-0.00581063	EFNA1
chr19	3398778	3399015	238	3	0.000352009	4.72937e-06	0.0210792	0.00108857	-0.0069735	-0.00615325	NFIC
chr4	89978251	89978566	316	2	0.000353646	1.06805e-05	0.00273224	0.000549819	-0.009373	-0.00805576	FAM13A
chr6	2958750	2958852	103	2	0.000355804	3.57001e-07	0.000211667	0.000179068	-0.00807849	-0.00780477	SERPINB6
chr19	14064176	14064872	697	5	0.000356253	5.34982e-14	5.30969e-06	1.15676e-06	-0.00854228	-0.0049097	DCAF15, PODNL1
chr7	140097579	140097778	200	2	0.000364447	9.50297e-06	0.00217105	0.000521323	-0.0041592	-0.00303051	SLC37A3
chr2	55339218	55339939	722	2	0.000369635	0.000109069	0.0082282	0.000757976	-0.00786591	-0.0073636	RTN4
chr17	46621709	46624268	2560	14	0.000370049	4.24104e-18	0.00145323	2.15203e-07	-0.0166573	-0.00548353	HOXB-AS1, HOXB2
chr1	32715428	32716961	1534	5	0.000371204	5.25359e-07	0.0169804	0.000273682	0.00947392	0.00520856	LCK
chr1	19217794	19218212	419	2	0.000373683	4.30797e-06	0.0084611	0.000769323	-0.0150961	-0.0116893	RP13-279N23.2, ALDH4A1
chr11	67222073	67222784	712	2	0.00037756	5.63959e-08	9.76145e-05	0.00011833	-0.0109858	-0.00761747	CABP4
chr15	40642998	40643142	145	2	0.000381767	9.02761e-06	0.00348362	0.000628468	-0.00756576	-0.00681506	NA
chr1	26605913	26606110	198	4	0.000382249	1.53925e-09	0.000164777	6.3203e-05	-0.00656786	-0.00384215	SH3BGRL3
chr1	223316927	223317548	622	5	0.000382633	6.41095e-12	0.000309414	1.06181e-05	0.00871325	0.00510281	RP11-239E10.2
chr1	3123054	3123854	801	3	0.000387484	1.73745e-06	0.0200895	0.00114043	-0.00743474	-0.00544755	PRDM16
chr2	45177632	45178950	1319	4	0.000388535	1.16577e-08	0.00209293	0.000278725	0.00967494	0.00630427	NA
chr6	29454672	29454954	283	4	0.000392851	7.20006e-09	0.00189957	0.000165322	-0.0111892	-0.00635968	MAS1L
chr17	80866063	80866232	170	3	0.000393274	4.36152e-06	0.0141141	0.00107224	0.0146886	0.0106684	TBCD
chr2	190446494	190446792	299	2	0.000396667	2.72144e-07	0.00109996	0.000427189	-0.00635241	-0.00122107	SLC40A1
chr7	100486248	100486297	50	2	0.000402741	2.65637e-06	0.00432505	0.000697538	-0.00829277	-0.00719286	SRRT
chr14	99728984	99729088	105	3	0.000414244	4.38641e-06	0.0101113	0.000990753	-0.0101645	-0.00759849	BCL11B
chr19	13127389	13127873	485	3	0.000416869	6.5911e-06	0.0245116	0.00133041	0.00709905	0.00445652	NFIX
chr21	44781686	44781958	273	2	0.000418243	3.65227e-06	0.00279739	0.000629442	0.0111039	0.00832073	AP001046.5
chr18	67624071	67624941	871	4	0.000426515	4.99932e-11	0.000756978	5.78479e-06	0.0157656	0.00999054	CD226
chr3	195914017	195914113	97	2	0.000428394	2.24483e-05	0.00589756	0.000795427	-0.00840295	-0.00739859	NA
chr5	149887008	149887787	780	4	0.000432144	7.60832e-12	1.99857e-05	1.38388e-06	-0.0124703	-0.0069283	NDST1
chr11	75522097	75522399	303	2	0.000438324	8.26747e-06	0.00145463	0.000513171	-0.0099256	-0.00941822	RP11-535A19.2
chr10	135050619	135052004	1386	19	0.000443221	3.49771e-36	0.000223767	1.36093e-11	0.0121208	0.00381194	VENTX
chr17	78800767	78800774	8	2	0.000443339	3.00096e-06	0.00930068	0.000906849	-0.00710026	-0.00692241	RPTOR
chr1	27960788	27962412	1625	9	0.000443446	2.13017e-18	0.000634439	1.14649e-07	-0.0135013	-0.00526763	FGR
chr8	21916256	21916853	598	4	0.000450174	3.39862e-10	3.98956e-06	1.71256e-05	-0.0119995	-0.00604165	DMTN
chr16	85964073	85964200	128	2	0.000452714	1.34026e-05	0.00185707	0.000577348	-0.00830351	-0.00774844	NA
chr16	30721139	30721270	132	3	0.000456255	2.9724e-06	0.00475485	0.000749588	-0.0105616	-0.00823173	SRCAP
chr17	29152934	29152968	35	2	0.000458102	7.00873e-06	0.00236334	0.000636025	-0.00711533	-0.00662369	NA
chr12	122712075	122712381	307	6	0.000459386	8.30749e-11	0.00725882	4.83231e-05	0.0117483	0.00751386	DIABLO, RP11-512M8.5
chr17	21189254	21189859	606	3	0.000463124	1.26372e-06	0.00423208	0.000704827	-0.00820458	-0.00599194	MAP2K3
chr1	167486978	167487762	785	5	0.000465285	2.10906e-08	0.0163943	0.000281434	0.0144578	0.00842158	CD247
chr1	45266782	45267345	564	2	0.000468915	2.72983e-05	0.00946024	0.000954378	0.00684423	0.00657814	PLK3
chr4	38859728	38859770	43	2	0.000471644	7.94254e-06	0.000675906	0.000384808	-0.0179246	-0.0133012	NA
chr11	67250046	67250052	7	2	0.000472725	0.000546148	0.00938646	0.000959405	-0.00778539	-0.00757538	NA
chr15	78856949	78857124	176	3	0.000479687	4.87647e-07	0.00465464	0.00042679	-0.00918885	-0.00713872	NA
chr6	33043574	33044345	772	3	0.000481207	5.221e-06	0.011996	0.00102745	-0.0132387	-0.0103947	HLA-DPB1, HLA-DPA1
chr22	50965126	50966123	998	4	0.000482171	3.47329e-15	3.0481e-08	3.19072e-08	-0.0134897	-0.00568038	TYMP
chr17	72527515	72527724	210	3	0.000504591	4.19993e-10	4.15458e-05	2.95043e-06	-0.0245707	-0.0134726	CD300LB
chr2	105735689	105735756	68	2	0.000516408	1.57432e-05	0.00181622	0.000628568	0.00792611	0.00683734	NA
chr4	74713356	74713675	320	2	0.000517255	4.17564e-06	0.000562314	0.000372493	-0.0122002	-0.00849924	CXCL6, PPBPP1
chr1	9788715	9789699	985	4	0.000523968	9.81036e-08	0.00381646	0.000808337	0.0125	0.00703732	PIK3CD, CLSTN1
chr13	31506270	31507139	870	8	0.000525529	2.26598e-10	0.04488	0.000389905	0.0138841	0.00753201	TEX26, TEX26-AS1
chr17	75276069	75276428	360	2	0.000525965	4.96811e-06	0.00310715	0.000774491	-0.0117177	-0.00977282	RP11-285E9.6
chr12	6679571	6679815	245	2	0.000530655	3.43699e-06	0.000331548	0.000287021	-0.00600561	-0.00172868	CHD4
chr13	113622038	113623639	1602	10	0.000532544	4.88483e-24	3.58078e-05	4.47692e-10	-0.0132821	-0.00507746	MCF2L, MCF2L-AS1
chr21	45773569	45774294	726	4	0.000535331	5.51034e-09	0.00529309	5.71613e-05	-0.0100367	-0.0068609	TRPM2
chr15	43531947	43532047	101	2	0.000544745	3.45724e-05	0.0104301	0.00110559	-0.00878264	-0.00646078	TGM5
chr17	79297435	79297618	184	2	0.000546398	1.17534e-05	0.00371071	0.000844924	-0.0096179	-0.00780421	TMEM105
chr19	47840110	47840366	257	3	0.000561499	2.66621e-06	0.0170954	0.00150511	-0.00952311	-0.00652998	C5AR2
chr1	79085586	79085713	128	2	0.000562719	3.36559e-06	0.00031987	0.000290931	-0.0235839	-0.0121116	IFI44L
chr6	24489770	24489887	118	3	0.000562945	2.32003e-06	0.00236241	0.000710777	-0.00914525	-0.00540495	GPLD1
chr1	3822352	3822762	411	2	0.000566679	5.15096e-06	0.00665707	0.00102954	-0.009157	-0.00660613	LINC01134
chr7	100859461	100859728	268	3	0.000575647	7.14374e-07	0.00754519	0.00111475	-0.00635926	-0.0036886	PLOD3
chr8	134306801	134307597	797	3	0.000577822	5.83012e-08	0.000253315	0.000112974	-0.0130031	-0.0088684	NDRG1
chr16	88589918	88590409	492	4	0.00058099	1.27202e-06	0.0210502	0.00115609	-0.00801037	-0.00580603	ZFPM1, RP11-21B21.4
chr1	8273352	8274044	693	2	0.000583433	6.37961e-06	0.0032094	0.00084608	-0.00959521	-0.00654971	RP11-431K24.3
chr1	65534742	65535397	656	2	0.000584414	3.49056e-05	0.00854361	0.00112248	-0.00717722	-0.00592758	NA
chr12	113514933	113515835	903	4	0.000597887	4.12463e-11	0.000186769	3.35099e-06	-0.0102287	-0.00656617	DTX1
chr2	102607752	102608233	482	3	0.000602867	6.18643e-06	0.0171782	0.00153277	-0.0115674	-0.00769787	NA
chr13	113652335	113653004	670	3	0.000606035	1.03128e-08	0.00041846	0.000337138	-0.0061978	-0.00280045	MCF2L
chr1	2245895	2245988	94	2	0.000606291	4.86835e-06	0.00139193	0.000629191	-0.00563599	-0.00526799	NA
chr9	116861288	116861532	245	4	0.000623035	3.89515e-07	0.0155322	0.00132833	0.00939872	0.00623854	KIF12
chr4	81128029	81128690	662	4	0.00062309	8.61353e-07	0.0184548	0.00146275	0.0127933	0.00856647	NA
chr1	151255742	151255971	230	2	0.000625806	2.10731e-06	0.000619507	0.000439008	-0.00332682	-0.00271069	ZNF687
chr3	52099285	52099561	277	5	0.000625984	9.38147e-08	0.00655891	0.000653843	-0.00617073	-0.00363972	NA
chr21	43221559	43221841	283	4	0.000647493	1.40404e-07	0.00233809	0.000324968	-0.00788698	-0.00411578	PRDM15
chr20	1310000	1310884	885	3	0.000653447	6.16914e-08	0.00246606	0.000265543	0.00939983	0.0054961	SDCBP2-AS1
chr1	1368846	1369934	1089	5	0.000654172	5.66516e-12	1.98495e-06	1.29119e-05	-0.00989893	-0.00353175	RP4-758J18.10
chr19	39466575	39467258	684	4	0.000655023	7.80379e-08	0.0076696	0.000278542	0.0134481	0.00934278	NA
chr3	184322709	184323327	619	2	0.000665602	3.38526e-05	0.00867473	0.00125399	-0.00712228	-0.00684162	EIF2B5
chr17	80829028	80829946	919	6	0.000666573	4.48253e-11	0.00709999	0.000109226	0.0165052	0.00851608	TBCD
chr2	60687392	60687823	432	2	0.000671064	1.88774e-06	0.000530668	0.000422517	-0.0123326	-0.00692125	BCL11A
chr17	1094029	1094555	527	7	0.000672127	1.68864e-18	1.09443e-07	4.24717e-09	-0.0109171	-0.00438253	ABR
chr6	6900945	6901002	58	2	0.000679211	2.83878e-05	0.00340477	0.000966528	-0.0127811	-0.0101743	NA
chrX	71363217	71363268	52	2	0.000687799	1.82861e-05	0.00410007	0.001039	-0.015015	-0.0137653	NHSL2
chr19	2695245	2695343	99	2	0.000688232	3.11583e-05	0.0042699	0.00105337	-0.00710536	-0.00496803	GNG7
chr3	50376155	50376409	255	3	0.000691757	3.43558e-09	0.000297226	0.000303819	-0.010022	-0.00701743	RASSF1
chr3	47865946	47866155	210	2	0.000701182	4.32604e-09	5.07944e-06	1.9118e-05	-0.0119467	-0.0070922	DHX30
chr12	96389483	96391252	1770	7	0.000711818	2.10619e-08	0.00177319	4.35394e-05	-0.0150462	-0.00622362	RP11-256L6.3, HAL
chr10	1939618	1939683	66	3	0.000721069	2.59946e-07	0.0014261	8.28072e-05	0.0103387	0.00752804	NA
chr13	113422556	113422671	116	2	0.000729782	1.78131e-05	0.008146	0.00133066	0.00798571	0.00782442	ATP11A
chr17	78796999	78797015	17	2	0.00073236	4.75505e-06	0.00852276	0.00134989	-0.0071019	-0.0070405	RPTOR
chr20	58630240	58630390	151	3	0.000732796	1.19241e-06	0.00758082	0.000792748	-0.00778977	-0.00601482	NA
chr2	29149895	29149902	8	2	0.000739553	4.00843e-05	0.00868179	0.001367	-0.0113973	-0.0109365	WDR43
chr10	101287381	101287846	466	5	0.000741344	4.85013e-07	0.0384634	0.00237631	-0.0132152	-0.00711736	RP11-129J12.1, RP11-129J12.2
chr7	151442371	151442967	597	3	0.00074372	4.23646e-08	0.00181107	0.000131734	-0.0140481	-0.00799233	PRKAG2
chr7	99051465	99051547	83	2	0.000748958	2.56142e-05	0.00239957	0.000910614	-0.0102583	-0.00719141	CPSF4, PTCD1, ATP5J2-PTCD1, ATP5J2
chr11	67205166	67206434	1269	9	0.00075428	1.19943e-10	0.0301391	0.000619488	0.00903472	0.00459498	PTPRCAP, CORO1B
chr1	2989085	2989307	223	2	0.000759859	3.91082e-06	0.00216663	0.000882995	-0.00770194	-0.00651396	PRDM16
chr19	2332485	2332499	15	2	0.000774942	4.9794e-05	0.0103182	0.00148117	-0.00665976	-0.00639558	SPPL2B
chr19	54603567	54604187	621	4	0.000776435	5.68079e-09	0.00511036	7.26313e-05	-0.00847027	-0.00604344	OSCAR
chr10	114574152	114574959	808	2	0.000780843	5.40083e-05	0.00342979	0.00107343	-0.0170829	-0.0153624	VTI1A
chr6	24877462	24877624	163	2	0.000785608	3.05973e-08	1.40555e-06	7.0044e-06	0.00561522	0.00321377	FAM65B
chr11	112034801	112035175	375	4	0.000787513	3.52372e-06	0.0535708	0.00336199	-0.0109044	-0.00777288	SDHD, IL18
chr2	219030830	219031640	811	3	0.000789299	2.7794e-05	0.0179107	0.00178612	-0.00804841	-0.00585635	CXCR1
chr11	67069814	67071322	1509	12	0.000796777	3.57279e-13	0.0222588	7.266e-05	-0.00922458	-0.00379531	ANKRD13D, SSH3
chr15	93616072	93618028	1957	17	0.000797739	1.17684e-26	1.79172e-05	8.99599e-09	-0.0163451	-0.00493678	RGMA
chr1	217313824	217314284	461	2	0.000800408	5.73064e-06	0.00107905	0.000671223	0.0110759	0.00689971	NA
chr7	128094710	128095027	318	3	0.000820978	1.15955e-06	0.0135276	0.00137683	0.00783338	0.00705509	NA
chr7	55620604	55620641	38	2	0.000824386	1.26727e-05	0.00181655	0.000866978	-0.0132808	-0.00924819	VOPP1
chr7	27188364	27188770	407	3	0.000826342	8.65151e-07	0.0292395	0.00241483	-0.010311	-0.0085598	HOXA-AS3, HOXA3, RP1-170O19.22, HOXA6, RP1-170O19.23
chr5	65439520	65439580	61	2	0.000834665	0.000221374	0.0116048	0.00161848	-0.0104862	-0.00999492	SREK1
chr5	10308246	10308250	5	2	0.000835099	8.56842e-06	0.0119442	0.00162978	-0.0039482	-0.00317404	NA
chr22	50482925	50484121	1197	5	0.000843755	7.4979e-15	3.28465e-06	1.16571e-07	-0.0104288	-0.00544075	TTLL8
chr1	207975182	207975363	182	5	0.000845839	8.45709e-13	1.94353e-08	2.39741e-07	-0.0116129	-0.00406804	C1orf132
chr2	135149599	135149666	68	2	0.000851334	2.51237e-05	0.00186685	0.000896325	-0.018901	-0.0133113	MGAT5
chr10	22634733	22635028	296	2	0.000852581	3.27129e-08	1.87682e-05	5.50086e-05	0.0173346	0.00957132	SPAG6
chr2	220074208	220074531	324	2	0.000852903	6.58345e-08	9.20372e-06	3.2135e-05	-0.00894232	-0.00582034	ZFAND2B, ABCB6, ATG9A
chr20	61298068	61299106	1039	4	0.000867466	1.09489e-07	0.00516842	0.000430791	-0.00789983	-0.00477124	SLCO4A1, RP11-93B14.5
chr6	15365074	15365693	620	2	0.000889939	4.64704e-09	3.3808e-06	1.47758e-05	-0.014078	-0.00972445	JARID2
chr7	99970448	99971016	569	3	0.000894934	1.28546e-06	0.00228325	0.000433786	-0.00868865	-0.00687159	PILRA
chr11	45943130	45943572	443	3	0.000896634	5.86902e-07	0.00322051	0.00101058	0.00882089	0.00577873	GYLTL1B
chr11	391408	391923	516	2	0.00089927	2.44088e-07	0.000159156	0.000245301	-0.00688378	-0.00451524	NA
chr17	7791630	7792674	1045	6	0.000910109	2.25276e-14	2.39884e-05	6.28362e-07	0.0124664	0.00289111	CHD3
chr14	24867164	24868755	1592	9	0.000917461	7.28012e-10	0.000804653	2.39408e-06	-0.0066683	-0.00351487	NYNRIN
chr12	54891213	54891636	424	3	0.000931962	5.83601e-06	0.0128015	0.00161887	-0.0065897	-0.00343148	RP11-753H16.3, NCKAP1L
chr2	102316442	102316496	55	2	0.00095462	5.89815e-05	0.0121911	0.00182954	0.0106991	0.00625509	MAP4K4
chr10	131367501	131367623	123	3	0.000966398	1.74093e-05	0.0299856	0.00274336	0.0118607	0.00858743	MGMT
chr22	44568337	44568812	476	6	0.000972336	3.27023e-08	0.020412	0.000733851	-0.00783321	-0.00519817	PARVB
chr11	10471149	10471371	223	2	0.000979875	1.39209e-06	0.0133001	0.00190734	-0.0126828	-0.00807748	AMPD3
chr1	2081984	2082522	539	4	0.000987253	5.43913e-08	0.00757691	0.00024582	-0.0128524	-0.00778702	PRKCZ
chr6	5969260	5969517	258	2	0.000987742	2.24483e-05	0.00197427	0.00101386	-0.00549422	-0.00469532	NA
chr17	80274776	80275965	1190	5	0.000996971	4.14165e-13	0.000104995	1.66345e-06	0.00973376	0.00516138	CD7
chr7	101398152	101398184	33	3	0.0010031	2.00755e-05	0.0367056	0.0030605	-0.0118897	-0.00997135	NA
chr12	25707564	25707667	104	3	0.00100564	1.08909e-08	0.000264822	8.02975e-06	-0.0194915	-0.0130655	IFLTD1
chr14	21359737	21359943	207	2	0.00100694	7.55575e-07	3.00615e-05	8.24303e-05	-0.0217467	-0.0137545	RNASE3
chr8	144655447	144655484	38	2	0.00101365	5.77457e-05	0.00479441	0.00146307	-0.00922304	-0.00737614	NA
chr2	198029141	198029885	745	4	0.00101531	1.04868e-07	0.0117476	0.000454351	0.00873914	0.00571881	ANKRD44
chr11	75061838	75062225	388	2	0.00103552	8.03523e-08	1.20079e-05	4.18421e-05	-0.00602906	-0.00309296	ARRB1
chr19	16437057	16437362	306	2	0.00103559	4.60068e-05	0.0140557	0.00202217	0.00840059	0.00740089	KLF2
chr5	176325836	176326924	1089	6	0.00104904	1.20365e-07	0.0222923	0.00122607	-0.0080164	-0.00354161	HK3
chr3	126732518	126732969	452	2	0.0010605	3.78925e-06	0.000579074	0.000574933	-0.00958403	-0.00655683	PLXNA1
chr16	89119371	89119709	339	4	0.0010648	7.19794e-07	0.0518439	0.0041551	-0.00788384	-0.00627454	CTD-2555A7.2
chr12	58209674	58211193	1520	5	0.00107384	8.77732e-13	3.2626e-07	2.0419e-09	-0.0167577	-0.00868386	AVIL
chr6	32190325	32190556	232	2	0.00107576	2.69826e-06	0.00651192	0.00169317	0.00571332	0.00215579	NOTCH4
chr17	80415469	80415818	350	2	0.0010764	1.53873e-05	0.0146582	0.00210804	-0.013843	-0.00721795	RP13-20L14.6
chr13	76209457	76209541	85	2	0.00108496	4.2532e-05	0.00659254	0.00171084	0.00562728	0.00511072	RP11-29G8.3, LMO7, RP11-173B14.5
chr3	196351986	196352142	157	3	0.00108981	1.023e-05	0.0152687	0.00178858	-0.00937202	-0.00908273	NA
chr16	27237122	27237719	598	3	0.00109061	6.4519e-13	2.16898e-08	2.16465e-07	-0.0100594	-0.0038964	NSMCE1
chr13	111838481	111839335	855	4	0.00109363	5.70702e-08	0.000822542	0.000415911	0.011635	0.00489645	ARHGEF7
chr17	43049442	43049895	454	2	0.00110069	6.50861e-05	0.0148007	0.00215226	0.00635142	0.00523797	NA
chr15	93591750	93591765	16	2	0.00110226	4.21347e-05	0.00317401	0.00133236	-0.00360557	-0.00328701	RGMA
chr19	14376389	14376770	382	2	0.00110903	4.47305e-05	0.00602559	0.00168988	0.0164923	0.0139009	CTD-2189E23.1
chr1	32135498	32135830	333	2	0.00111681	9.12781e-05	0.0153026	0.00219474	-0.00870456	-0.00571875	COL16A1
chr6	163756998	163757048	51	2	0.00113999	5.46541e-05	0.005011	0.00162003	-0.00743605	-0.00696502	NA
chr17	80205093	80205617	525	3	0.00114027	1.21899e-06	0.00448909	0.000876493	-0.00659007	-0.00526107	SLC16A3, CSNK1D
chr14	23835595	23836012	418	3	0.0011419	8.76256e-07	0.00517921	0.000982236	0.00787705	0.00542669	NA
chr13	40762150	40762469	320	6	0.00114272	1.71926e-09	0.00127871	0.000176816	0.0121705	0.00703725	LINC00332
chr1	2165579	2166155	577	2	0.00114838	3.71906e-06	0.000592497	0.000608468	-0.00870764	-0.00796201	SKI
chr6	30796209	30796312	104	3	0.00114871	6.81123e-06	0.00766622	0.00119399	-0.00892443	-0.00483894	LINC00243
chr10	6257204	6257246	43	2	0.00115273	8.52562e-05	0.0153246	0.00225418	-0.00363083	-0.00333921	PFKFB3
chr6	138726163	138726184	22	2	0.00115745	0.000115476	0.0075157	0.00187259	-0.00635678	-0.00516945	HEBP2
chrX	153167899	153167905	7	2	0.00116467	7.58685e-05	0.0149182	0.00225984	-0.0121898	-0.0113342	L1CAM
chr17	76170799	76171657	859	4	0.001173	4.84854e-10	0.000382777	1.79344e-05	-0.0109387	-0.00443822	TK1
chr2	202047459	202047473	15	2	0.00117864	0.000143756	0.0118625	0.00215929	-0.00832615	-0.00798552	NA
chr17	8241765	8242124	360	2	0.00117881	2.06105e-07	1.90876e-05	6.20572e-05	-0.00385489	-0.00344913	RP11-849F2.4
chr1	45806501	45807214	714	3	0.00119406	6.76374e-07	0.00636628	0.000815006	-0.00977331	-0.00633654	TOE1
chr20	50109099	50109375	277	2	0.00119652	3.73898e-06	0.000551032	0.000597389	-0.00698802	-0.00515239	NFATC2
chr12	8834114	8834151	38	3	0.0011988	9.27315e-06	0.0207122	0.00282637	-0.00855442	-0.00609367	NA
chr6	30045041	30045068	28	2	0.00120564	8.87509e-06	0.0086227	0.00201413	0.00622643	0.00535101	NA
chr5	168719	169593	875	3	0.0012065	1.27808e-05	0.00316593	0.000662291	-0.00767229	-0.00560154	PLEKHG4B
chr17	16344368	16344574	207	2	0.0012221	2.10374e-05	0.00182736	0.00112438	-0.0139705	-0.00817762	FAM211A-AS1
chr1	94054019	94054760	742	3	0.00122703	7.80187e-07	0.00108072	0.000856178	-0.015387	-0.00697552	BCAR3
chr17	1686627	1686737	111	3	0.0012288	1.75653e-05	0.0227344	0.00265184	-0.0156906	-0.0118928	SMYD4
chr4	39639289	39639327	39	2	0.00123691	0.000421306	0.00954992	0.00211657	-0.00113297	-0.000700459	SMIM14
chr19	1132895	1132966	72	2	0.00123711	7.45232e-05	0.0151104	0.0023827	-0.00463459	-0.00428958	SBNO2
chr13	97873877	97874279	403	3	0.00124834	1.90439e-08	5.98259e-05	0.000118969	-0.0222455	-0.009492	MBNL2
chr1	26348325	26348484	160	2	0.00126647	1.93033e-05	0.00715238	0.00197499	0.00641553	0.00629447	EXTL1
chr7	2284600	2284723	124	2	0.0012695	3.507e-05	0.00198229	0.00119621	0.0190051	0.0127853	NUDT1
chr1	159824866	159825761	896	8	0.00127382	8.94017e-24	6.8356e-06	1.16521e-09	0.0155267	0.00434099	C1orf204, VSIG8
chr19	1402419	1402626	208	2	0.00128247	4.36824e-06	0.00530198	0.00180146	-0.00470168	-0.00441984	NA
chr17	983522	984184	663	2	0.00129035	3.58195e-09	2.75586e-06	1.36562e-05	-0.0151044	-0.00878037	ABR
chr11	63448356	63448455	100	3	0.00129409	4.54169e-05	0.0133984	0.00188899	-0.00982946	-0.00755842	NA
chr11	2011216	2012411	1196	10	0.00129887	9.56636e-10	0.0318134	0.000207648	0.00605393	0.00121478	AC051649.6
chr19	2235103	2235466	364	3	0.00133314	7.298e-08	0.00334579	0.000373671	-0.0114155	-0.00686978	PLEKHJ1
chr17	79924068	79924772	705	4	0.00134957	6.37972e-06	0.0384223	0.00339936	0.0101616	-0.000702905	RP11-498C9.17
chr6	152011103	152011666	564	7	0.00135586	3.37276e-13	0.00045677	1.18408e-06	-0.00671898	-0.00272449	ESR1
chr1	3507069	3507151	83	2	0.00135935	9.25719e-05	0.0126969	0.00246568	-0.00686419	-0.00633679	MEGF6
chr13	50569769	50570250	482	4	0.00137097	9.42732e-08	0.00265358	0.000445184	-0.0145179	-0.00620845	TRIM13
chr12	133343405	133343428	24	2	0.00137451	6.95422e-05	0.012982	0.00250217	-0.0128759	-0.0121889	NA
chr1	200985069	200985689	621	2	0.00138188	1.6522e-08	7.76082e-06	3.22497e-05	-0.00961483	-0.00627541	KIF21B
chr11	134126080	134126504	425	5	0.00138298	4.14921e-09	0.00786007	0.000158345	-0.0201097	-0.011345	ACAD8
chr15	41061384	41062224	841	8	0.00138408	3.23156e-12	0.00107995	5.47501e-05	-0.00718989	-0.003845	C15orf62, DNAJC17
chr10	49879704	49879914	211	3	0.00139504	2.7788e-05	0.0341887	0.0038701	0.0075693	0.00678524	RP11-534L6.2
chr20	44538669	44538675	7	2	0.00139629	9.41982e-05	0.0168295	0.00270004	-0.00906354	-0.00866705	PLTP
chr11	1884988	1885097	110	2	0.00139705	3.02728e-05	0.00139903	0.00107395	-0.00866551	-0.00668075	LSP1
chr16	31117067	31117318	252	4	0.00139855	1.28684e-11	1.40141e-05	4.5651e-07	-0.00854028	-0.00364544	NA
chr14	104171259	104172224	966	6	0.00139856	4.67939e-10	0.00172284	4.01783e-05	-0.0103924	-0.00626364	XRCC3
chr11	47616757	47617346	590	3	0.00139986	1.19978e-07	0.00237631	0.000277167	-0.00599098	-0.00444153	NA
chr7	157446092	157446432	341	2	0.00140348	2.2411e-05	0.00968254	0.00234589	-0.00530488	-0.004146	PTPRN2
chr21	45845341	45845495	155	3	0.0014349	1.71592e-06	0.00198967	0.000644641	-0.00743284	-0.00499211	TRPM2
chr17	78682785	78683082	298	2	0.00143957	3.45456e-05	0.0122783	0.00255894	-0.0117634	-0.00968352	RPTOR
chr1	3010896	3011304	409	3	0.00144297	2.86771e-07	0.000795499	0.000213311	-0.00583413	-0.00446488	PRDM16
chr2	242805378	242806033	656	6	0.00144392	1.36903e-09	0.00127148	0.000308121	-0.01191	-0.00424114	NA
chr17	46673442	46673625	184	2	0.00144631	5.83803e-05	0.0175424	0.00280648	0.0125595	0.00959237	HOXB-AS3, HOXB3, HOXB6
chr10	76572932	76573396	465	3	0.00144807	4.32325e-08	0.000820982	7.20375e-05	0.0101064	0.00664222	NA
chr19	2579075	2579745	671	4	0.0014671	7.58126e-07	0.00911302	0.0026351	-0.0055452	-0.0037181	GNG7
chr7	26897685	26897714	30	2	0.00146817	3.13568e-05	0.00150306	0.00114703	-0.00917453	-0.00782057	SKAP2
chr11	62574338	62574403	66	2	0.00147186	3.93526e-05	0.0134206	0.00266691	-0.00946909	-0.00841549	STX5
chr6	30581820	30582416	597	5	0.001524	2.8428e-07	0.0335116	0.00281401	-0.0105993	-0.00395609	PPP1R10
chr7	971027	971130	104	2	0.00152617	0.000104162	0.0127227	0.00270686	-0.0152217	-0.0108723	ADAP1, COX19
chr3	193849318	193849983	666	2	0.00153964	3.11367e-09	3.82724e-06	1.86295e-05	0.0126893	0.00540407	NA
chr5	171879957	171880461	505	2	0.00154773	4.59464e-05	0.0108249	0.00261588	0.0068822	0.000567784	SH3PXD2B
chr17	79881066	79881543	478	5	0.00155528	9.99829e-07	0.0337003	0.00373503	-0.00893436	-0.00634109	RP11-498C9.12, MAFG
chr8	134250016	134250937	922	2	0.00157361	0.000536579	0.00638485	0.00223439	-0.00777014	-0.0057254	NDRG1
chr3	46906118	46906385	268	3	0.001595	6.66406e-08	0.000370373	4.91903e-05	-0.00883859	-0.0055359	MYL3
chr3	119499190	119499749	560	2	0.00160225	2.81436e-07	7.92536e-05	0.000196433	-0.014455	-0.00972306	NR1I2
chr6	31021134	31022286	1153	7	0.00162791	1.29655e-34	9.26411e-16	1.68955e-16	-0.0184381	-0.00387491	HCG22
chr5	138923113	138923267	155	2	0.00164029	1.58548e-05	0.000560253	0.000712349	-0.00648788	-0.00425568	UBE2D2
chr19	7733883	7734203	321	2	0.00164197	2.33105e-05	0.0130939	0.00289164	-0.00729112	-0.00682514	RETN
chr11	119231741	119232263	523	2	0.00166964	1.26644e-17	1.15316e-11	1.54353e-10	0.0140903	0.00699849	USP2
chr19	36399185	36400437	1253	6	0.00169684	7.57675e-11	0.000625258	1.13004e-06	-0.00820162	-0.00394345	TYROBP
chr10	116444240	116444463	224	3	0.00169871	1.25386e-05	0.0114123	0.00305129	-0.00651235	-0.00501708	ABLIM1
chr2	173940203	173940277	75	3	0.00172245	0.000148239	0.00254664	0.00158946	-0.00367338	-0.002913	MLTK
chr19	47812992	47813130	139	2	0.00172576	3.87928e-05	0.00234567	0.00157243	-0.00502144	-0.00415825	C5AR1
chr5	393347	393366	20	2	0.0017271	0.000118692	0.012281	0.00295602	0.00854318	0.00790617	AHRR
chr5	1113320	1113624	305	3	0.00173171	8.48147e-08	0.00214546	0.000223053	-0.00776811	-0.00549463	NA
chr11	118084920	118085736	817	3	0.00173227	4.10698e-05	0.0386475	0.00478314	-0.0112693	-0.00965318	AMICA1
chr11	66460719	66460785	67	3	0.00173346	8.62015e-06	0.0082404	0.00180166	-0.00692543	-0.00327398	SPTBN2
chr1	85313079	85313514	436	2	0.00173582	5.62899e-07	5.96373e-05	0.000164863	-0.0100971	-0.00592128	LPAR3
chr17	8094486	8094552	67	2	0.00175993	3.87369e-06	0.00521947	0.00224659	-0.0167838	-0.0131104	NA
chr8	116679935	116680127	193	2	0.00176095	3.98414e-05	0.00235357	0.00159505	-0.00684235	-0.00390304	TRPS1
chr5	177913434	177913485	52	3	0.00176383	2.5443e-05	0.0176041	0.00348296	-0.0158407	-0.0129235	COL23A1
chr4	47837775	47838169	395	2	0.00178263	6.32618e-05	0.0174838	0.00333055	-0.00706089	-0.00689999	CORIN
chr19	41782099	41782183	85	3	0.00180769	1.05903e-07	0.000839423	3.92618e-05	-0.0151461	-0.00935959	HNRNPUL1
chr16	2094602	2094700	99	3	0.00181462	3.56208e-05	0.0339055	0.00453098	-0.00542655	-0.00435954	NTHL1
chr17	78747934	78748291	358	3	0.00182168	6.75591e-07	0.000288517	0.000383	-0.0109477	-0.00739579	RPTOR
chr3	49459143	49460177	1035	9	0.00182305	7.19706e-11	0.00318918	1.30918e-05	-0.00675306	-0.00397602	AMT
chr7	36765142	36765349	208	2	0.00183665	8.58371e-05	0.0196389	0.00351	-0.01364	-0.0131597	NA
chr1	203734256	203734559	304	5	0.00183904	2.71003e-06	0.0466862	0.00682591	0.0106499	0.00714498	LAX1
chr2	74783005	74783039	35	2	0.00184461	5.03452e-05	0.00637134	0.00250487	-0.00836314	-0.00560308	DOK1
chr6	90120254	90120705	452	2	0.00184892	3.62422e-05	0.00702618	0.0026	-0.0109776	-0.00779609	RRAGD
chr5	75701065	75701460	396	2	0.00185025	0.000133655	0.0161641	0.00336511	-0.0140355	-0.0106729	IQGAP2
chr1	205181237	205181581	345	3	0.00185545	1.71072e-05	0.0277083	0.00413686	-0.011906	-0.00860486	NA
chr19	10433761	10434247	487	3	0.00185974	8.52017e-06	0.0161061	0.00344181	0.00715353	0.00250988	RAVER1
chr1	2987914	2987961	48	2	0.00186836	6.58645e-05	0.00796807	0.0027384	-0.00645522	-0.00569203	PRDM16
chr22	50451151	50451414	264	3	0.00189217	9.11406e-07	0.00280593	0.000354463	0.0114485	0.00578064	NA
chr3	10334731	10334760	30	3	0.00189386	6.22251e-06	0.00416468	0.00168095	-0.00806855	-0.00697358	GHRLOS
chr7	4751873	4753002	1130	8	0.00191424	1.74609e-11	0.00111952	2.87636e-05	-0.0199496	-0.00659617	FOXK1
chr6	17988404	17988937	534	7	0.00194124	5.02535e-14	0.000472587	1.32219e-06	-0.012158	-0.00355039	NA
chr20	62525650	62525797	148	2	0.00195072	0.000170507	0.0202848	0.00371675	-0.0078355	-0.00595363	NA
chr4	141391053	141391254	202	2	0.00195401	0.000146829	0.0174849	0.00358833	0.011683	0.00881554	RP11-542P2.1
chr14	90920641	90920921	281	2	0.0019574	3.53729e-05	0.00829923	0.00287411	0.00652795	0.00566496	RP11-1078H9.1
chr16	87588559	87589319	761	4	0.0019599	1.93602e-07	0.000716835	0.000860069	-0.0111724	-0.00640632	NA
chr3	11267020	11267627	608	5	0.00196346	1.98303e-06	0.0531563	0.00413676	-0.0150054	-0.00780883	HRH1
chr17	75315081	75316784	1704	15	0.00196666	4.94046e-21	0.00137503	1.71135e-08	-0.0120999	-0.00552031	2024-09-09
chr2	239288872	239289051	180	2	0.00197255	6.91227e-05	0.0037154	0.00211108	-0.0152682	-0.00882269	TRAF3IP1
chr1	92951909	92953907	1999	21	0.00197649	4.88725e-38	0.000232076	1.62292e-12	-0.0195457	-0.00472325	GFI1
chr1	227161799	227162127	329	2	0.00198368	0.000107654	0.0197496	0.00374416	-0.00522552	-0.00383703	ADCK3
chr12	109250515	109250901	387	3	0.00198796	9.60091e-06	0.0204401	0.00355102	-0.0112822	-0.00796864	SSH1
chr16	73100790	73101264	475	3	0.00200303	1.52536e-05	0.0324526	0.00464487	0.00773019	0.006089	NA
chr10	43522143	43522343	201	3	0.00202257	4.43787e-05	0.0435841	0.00556334	0.00844986	0.00667957	NA
chr19	840737	841082	346	5	0.00202543	1.15943e-07	0.00168254	0.00118354	-0.00796905	-0.00545217	PRTN3
chr16	85470485	85470674	190	3	0.00206133	8.49322e-09	0.000179568	7.83449e-06	0.0186308	0.00948092	NA
chr19	947612	947936	325	3	0.00206609	1.14952e-06	0.000713178	0.000898635	-0.00667453	-0.00566548	ARID3A
chr13	33780078	33780362	285	5	0.00206645	8.31178e-07	0.0153167	0.00330946	-0.00860005	-0.0040189	STARD13
chr22	42304331	42304580	250	2	0.00207659	9.20117e-05	0.0202394	0.0039102	-0.00784041	-0.00603458	NA
chr17	75371476	75371764	289	2	0.00210281	4.52533e-06	0.000410487	0.000665568	0.00768571	0.00539276	SEPT9, RP11-936I5.1
chr13	113659340	113660495	1156	6	0.0021102	4.06911e-10	3.28081e-05	0.000131702	-0.0113108	-0.00518719	MCF2L
chr17	80924969	80925103	135	2	0.00212681	3.97604e-05	0.0143863	0.00364156	-0.0102088	-0.00854017	B3GNTL1
chr12	93966978	93967580	603	4	0.00214205	3.70734e-06	0.0108634	0.00313886	-0.00982444	-0.00495552	SOCS2
chr11	60680006	60680165	160	2	0.00215406	4.22849e-05	0.00902037	0.00317414	0.010421	0.00873399	NA
chr1	32280923	32281812	890	6	0.00216938	4.41923e-08	0.0332742	0.00180434	0.00815986	0.00398499	SPOCD1
chr12	109234959	109235032	74	2	0.00216951	2.54746e-05	0.000643987	0.000891827	-0.011182	-0.00725038	SSH1
chr1	1549615	1549818	204	3	0.00217149	2.91632e-05	0.0409936	0.00571627	-0.00824638	-0.00644	RP11-345P4.9
chr17	907643	908923	1281	6	0.00217304	1.63645e-06	0.0253182	0.00114092	0.00968549	0.00602054	ABR
chr14	22694547	22694601	55	2	0.00218041	0.000135315	0.00979848	0.00329407	-0.00837955	-0.00757555	NA
chr16	86018680	86018936	257	2	0.00220129	6.22985e-05	0.00337418	0.00217208	-0.0121551	-0.00913494	NA
chr11	66055170	66055683	514	4	0.00220727	5.3358e-06	0.052677	0.00623722	-0.00741391	-0.00508308	YIF1A
chr11	67142001	67143062	1062	5	0.00221552	1.544e-11	6.22285e-05	9.27837e-05	-0.00691788	-0.00275967	NA
chr9	110399293	110399688	396	2	0.00222471	6.29388e-05	0.00707168	0.00297696	-0.0101153	-0.00915084	NA
chr19	3463788	3465071	1284	7	0.00222811	4.03834e-07	0.021	0.00224187	0.0182173	0.00814585	NFIC
chr22	20009063	20009275	213	2	0.0022553	6.13448e-07	0.000150741	0.000352143	-0.00592275	-0.00384106	TANGO2
chr16	49666012	49666504	493	2	0.00225562	0.000100857	0.00879372	0.0032545	0.00662203	0.00658216	ZNF423
chr2	74728623	74730047	1425	9	0.00225647	3.02408e-24	1.51274e-06	2.50443e-10	0.0163617	0.00381984	RP11-523H20.3, LBX2-AS1, LBX2
chr1	11795409	11796573	1165	12	0.00225935	1.17105e-22	0.000222022	2.20726e-09	-0.0109669	-0.00442874	AGTRAP
chr1	111769367	111770718	1352	6	0.00226224	1.58847e-08	0.0099669	0.000301905	-0.0113172	0.000744489	CHI3L2
chr22	38379218	38379749	532	2	0.00230034	0.000183132	0.0176522	0.004101	0.0111996	0.00849085	POLR2F, SOX10
chr15	42349694	42349787	94	2	0.00232905	0.000161312	0.00608985	0.00290186	-0.00943798	-0.00909807	NA
chr2	10950511	10950732	222	2	0.0023549	0.000148358	0.0217105	0.00440809	-0.0091877	-0.00619283	PDIA6
chr19	54713372	54713514	143	2	0.0023606	2.93954e-09	9.45953e-08	7.73094e-07	-0.00917157	-0.00510367	RPS9
chr16	67188614	67190539	1926	6	0.00240336	1.16144e-08	0.000522676	1.86049e-05	0.0094835	0.00475132	TRADD
chr6	13924355	13925050	696	10	0.00240446	2.65291e-21	2.57528e-06	3.14438e-08	0.0161599	0.00411088	RNF182
chr1	156646065	156646293	229	2	0.00241288	7.06161e-05	0.00356612	0.00236247	0.00792507	0.00681256	NES
chr1	38513489	38513641	153	2	0.00242394	0.000152452	0.020777	0.00446338	0.00393197	0.00350385	RP5-884C9.2
chr17	79801347	79801920	574	7	0.00242609	3.60925e-08	0.015812	0.00168665	-0.00766043	-0.00433285	RP11-498C9.2, P4HB
chr14	70263811	70265290	1480	4	0.00242934	9.79383e-08	0.000135965	7.219e-06	-0.0237442	-0.0104986	SLC10A1
chr10	72219713	72219819	107	3	0.0024327	2.35659e-05	0.0497604	0.00678769	0.0108222	0.00917743	NA
chr6	35461236	35461818	583	4	0.00243745	3.55743e-10	2.20666e-05	2.05989e-05	-0.00541593	-0.00291119	TEAD3
chr16	85116332	85116513	182	3	0.00244319	4.7782e-05	0.0315754	0.00573179	-0.00418523	-0.00363751	KIAA0513
chr19	12889342	12890029	688	2	0.0024628	1.38959e-13	1.92107e-08	1.78006e-07	-0.0163702	-0.00795846	HOOK2
chr11	67057248	67057304	57	2	0.00247778	0.000163573	0.022946	0.00465767	-0.00349866	-0.00339247	ANKRD13D
chr21	45705175	45706101	927	13	0.00249347	1.07802e-14	0.0223739	9.8394e-05	0.00877464	0.00419868	AIRE
chr16	2740348	2741070	723	3	0.00250633	5.92822e-15	4.93352e-09	1.82998e-07	-0.0152339	-0.00680016	KCTD5
chr16	87734816	87735443	628	4	0.00256615	1.06664e-08	0.0040202	0.000488306	0.0106224	0.00720653	KLHDC4, FLJ00104
chr2	225266263	225266876	614	9	0.00256658	5.9972e-18	4.42946e-05	5.92928e-07	-0.0102416	-0.00294981	FAM124B
chr8	144543568	144543951	384	3	0.00257955	3.62422e-05	0.0248811	0.00460722	0.0119185	0.0103416	ZC3H3
chr20	30947724	30948211	488	2	0.00259154	1.7861e-05	0.00233622	0.00201223	0.00876858	0.00691569	ASXL1
chr17	7083015	7083064	50	2	0.00260677	0.000560649	0.00834401	0.00354532	-0.0075151	-0.00647189	NA
chr16	22103596	22103855	260	3	0.00263173	4.78976e-05	0.0271084	0.00556452	0.00912534	0.00685479	NA
chr1	155147160	155148157	998	4	0.00263451	5.52152e-10	0.000265531	2.92731e-05	-0.00688734	-0.00419672	TRIM46, RP11-201K10.3
chr6	3025064	3025325	262	2	0.00264227	7.16324e-05	0.00879449	0.00364999	-0.0091688	-0.0086079	RP1-90J20.11
chr2	68545960	68545995	36	2	0.00266238	8.58293e-05	0.00724391	0.00340984	0.00932807	0.00739447	CNRIP1
chr19	43099482	43099845	364	3	0.00266815	7.6322e-07	0.00306045	0.000359466	-0.0106551	-0.00667048	LIPE-AS1
chr6	6614447	6614798	352	3	0.00268066	4.95315e-05	0.0530585	0.00750734	0.00972965	0.00821707	LY86, LY86-AS1
chr21	30451398	30451568	171	2	0.00268088	5.14608e-06	0.000119001	0.000317632	-0.00982178	-0.00652613	MAP3K7CL
chr16	447463	447934	472	2	0.00268198	2.1289e-06	0.000219177	0.000488726	-0.0126249	-0.00620092	NME4
chr12	125257223	125257262	40	2	0.00268943	3.06596e-05	0.00134188	0.00152792	-0.00552967	-0.00100263	NA
chr16	524778	524857	80	2	0.00269792	0.000149637	0.0241756	0.00505694	-0.0110074	-0.010163	RAB11FIP3
chr2	238639781	238639819	39	2	0.00271472	6.33231e-05	0.00168337	0.00174022	-0.00777551	-0.00518132	LRRFIP1
chr17	25707428	25707535	108	2	0.00274636	4.7164e-05	0.0168576	0.00465545	-0.00947182	-0.0081361	NA
chr11	818331	820843	2513	13	0.00275693	3.07411e-17	0.000183474	2.0094e-09	-0.0101822	-0.00395541	PNPLA2
chr10	90611855	90612228	374	3	0.00279146	1.57548e-06	0.00348935	0.000689566	-0.0178687	-0.0127352	NA
chr21	33785412	33785988	577	3	0.00281232	2.26699e-05	0.0207973	0.0053345	0.00374247	0.00338001	EVA1C
chr10	72545053	72545473	421	2	0.00281589	5.35505e-07	6.09636e-05	0.000196889	-0.00766168	-0.00461679	TBATA
chr2	3199889	3200012	124	2	0.00283482	0.000157568	0.0226111	0.0051757	-0.0154477	-0.0112256	TSSC1
chr1	8271918	8272199	282	4	0.00283564	1.20123e-11	2.71146e-05	5.02643e-07	-0.0108339	-0.00574844	RP11-431K24.3
chr6	170418412	170418678	267	3	0.0028516	5.46443e-05	0.0386464	0.00668409	0.0101559	0.00788392	NA
chr15	81474451	81475638	1188	3	0.00285848	2.02916e-12	3.90678e-07	8.24257e-07	-0.0239619	-0.00999845	IL16
chr6	36308389	36308494	106	2	0.00287945	0.000154837	0.0088855	0.00389603	0.00828495	0.00646149	NA
chr21	45345152	45345433	282	2	0.00288353	1.26372e-06	0.000179005	0.000436577	-0.00887373	-0.00657232	AGPAT3
chr6	37504404	37504610	207	3	0.00288729	1.24347e-05	0.0104264	0.00431586	-0.00848705	-0.00604728	NA
chr16	30043105	30043250	146	2	0.00293875	9.61018e-05	0.0182849	0.00502512	-0.00398582	-0.00290792	FAM57B
chr11	2502181	2502357	177	2	0.0029475	0.000123877	0.010133	0.00415777	-0.00664379	-0.00509865	KCNQ1
chr4	7648540	7648627	88	2	0.00295142	0.000128142	0.0191947	0.00511252	-0.0116406	-0.00800249	SORCS2
chr10	114712217	114713187	971	6	0.00298457	1.07486e-09	0.0151722	0.000253724	-0.0133025	-0.00659505	TCF7L2
chr2	239463246	239463774	529	3	0.0029956	7.12165e-09	0.00110305	6.59647e-05	-0.018801	-0.0111039	LINC01107
chr2	173037734	173037800	67	2	0.00301972	6.0911e-05	0.00156962	0.0017757	-0.0109431	-0.00618172	NA
chr11	118781150	118782879	1730	11	0.00302372	1.58448e-12	6.30853e-05	7.47133e-07	0.00859289	0.00337602	MIR4492, BCL9L
chr16	50280495	50280723	229	2	0.00302877	9.99976e-05	0.0236005	0.00551977	-0.00472314	-0.00335089	ADCY7
chr5	138725830	138726375	546	2	0.00304138	7.82578e-07	0.0010619	0.00142432	-0.00677866	-0.00453668	NA
chr1	26797145	26797619	475	4	0.00305309	1.98683e-06	0.018538	0.00394666	-0.00843259	-0.00516871	DHDDS
chr18	2906750	2907472	723	4	0.00307406	4.79312e-06	0.033252	0.00576718	-0.00362121	-0.00248135	EMILIN2
chr10	80007739	80008481	743	3	0.00307587	6.66112e-08	0.000225775	0.000262776	-0.0107417	-0.00647928	NA
chr11	45114570	45114842	273	2	0.00307913	5.30107e-05	0.0263044	0.00575023	-0.00959436	-0.00735065	NA
chr5	177547973	177549014	1042	5	0.00308837	6.25195e-14	4.97976e-06	6.38475e-07	-0.0104503	-0.00412341	N4BP3
chr1	59280290	59281383	1094	6	0.00312813	1.81501e-09	0.00314287	0.000430487	0.0142254	0.00359751	LINC01135
chr2	108903952	108905468	1517	6	0.00314842	1.64331e-07	0.00271935	0.000213702	0.0118093	0.00183752	SULT1C2
chr11	73053649	73054401	753	5	0.00315319	1.55592e-09	0.000513032	6.50848e-05	0.0192728	0.00955128	ARHGEF17
chr1	37947276	37947371	96	2	0.00316427	0.00013943	0.00522033	0.00334111	-0.00744998	-0.00570879	ZC3H12A
chr19	41834029	41834514	486	2	0.00316798	2.02171e-05	0.00130938	0.00164367	-0.00553428	-0.00534713	TGFB1
chr6	36973448	36973518	71	2	0.00318642	3.23506e-05	0.000613732	0.00104094	-0.00804799	-0.00472717	FGD2
chr19	54971879	54972426	548	3	0.00318974	2.08824e-09	3.43826e-06	1.96674e-05	-0.00895963	-0.00359108	LENG8
chr9	35908995	35909466	472	3	0.00319906	2.65302e-05	0.0293236	0.00640416	-0.0047892	-0.00418027	NA
chr7	100239172	100239188	17	2	0.00321002	0.000121819	0.0268903	0.00598083	-0.00627716	-0.0062352	TFR2
chr12	13248548	13248725	178	2	0.0032176	1.14042e-05	0.000387855	0.000775415	-0.0215156	-0.0122381	KIAA1467, GSG1
chr19	45912637	45912979	343	2	0.00323535	6.64065e-05	0.0032555	0.00271329	-0.00756595	-0.00534367	CD3EAP, ERCC1
chr19	4064177	4064604	428	3	0.00324548	5.28531e-06	0.00162313	0.00152634	-0.00787953	-0.0044953	ZBTB7A
chr19	13946770	13948274	1505	10	0.0032656	8.60874e-17	5.95578e-05	1.35702e-08	-0.00940262	-0.00357433	MIR24-2, MIR27A, MIR23A
chr7	1553203	1553444	242	2	0.00327953	0.000293271	0.0263398	0.00605395	-0.00628977	-0.0046656	NA
chr8	67975874	67975880	7	2	0.00329061	0.000113608	0.0235062	0.00589246	-0.0151928	-0.0132426	CSPP1, COPS5
chr1	160368823	160369363	541	2	0.00329583	2.71106e-08	4.34318e-05	0.000158927	-0.00714268	-0.00417413	NA
chr3	194826411	194826514	104	2	0.00332449	0.000145002	0.0111319	0.00469175	-0.0146279	-0.0125363	XXYLT1
chr22	41684460	41684706	247	2	0.00334931	3.91205e-06	9.94724e-05	0.000300557	-0.0121381	-0.00733869	NA
chr1	204329158	204329307	150	3	0.0033697	0.000200779	0.0539402	0.00899565	-0.00484321	-0.00431705	PLEKHA6
chr1	46144754	46145067	314	2	0.00337301	5.8418e-08	3.45813e-06	1.98372e-05	-0.00833995	-0.00609483	GPBP1L1
chr13	114834683	114834922	240	2	0.00339146	3.02728e-05	0.00165363	0.00194637	-0.0104338	-0.00814275	RASA3
chr16	20774873	20775352	480	4	0.0034	2.42823e-09	0.000610363	2.01363e-05	-0.015677	-0.00888448	ACSM3, AC004381.7
chr17	47590237	47590326	90	3	0.00340336	3.57593e-05	0.0197564	0.00498458	0.00778406	0.00662312	NGFR, RP5-1029K10.2
chr21	22368940	22369310	371	2	0.00340372	6.49666e-05	0.0145572	0.00523863	0.0134565	0.0111311	NA
chr14	98444151	98445007	857	6	0.00341494	3.14883e-09	0.0130681	0.000506996	0.0152223	0.00845083	C14orf64
chr1	154293482	154293494	13	2	0.00345139	0.000301105	0.0230554	0.00608791	-0.00377362	-0.00328541	NA
chr1	150521190	150521201	12	2	0.00347788	0.000526474	0.00280638	0.00262679	-0.00379767	-0.00270637	RP11-54A4.2
chr14	81893935	81894271	337	2	0.00349693	5.68584e-05	0.00456021	0.00334815	-0.00632018	-0.00569894	STON2
chr18	77552402	77552568	167	2	0.00352773	0.00023081	0.0136305	0.00526147	-0.0108728	-0.00859345	NA
chr4	8200549	8201560	1012	6	0.00354389	9.54952e-09	0.00225206	1.15156e-05	-0.00697788	-0.00302954	SH3TC1
chr11	67351490	67352041	552	4	0.00355081	1.24401e-10	9.27957e-05	4.01366e-05	-0.00737259	-0.00401064	GSTP1
chr7	1585359	1585771	413	2	0.0035616	2.86541e-05	0.00379512	0.00310113	-0.00537509	-0.0047531	TMEM184A
chr17	6920698	6921465	768	5	0.00356961	1.14599e-09	0.00575843	0.000254557	-0.00852589	-0.00419865	RNASEK-C17orf49, C17orf49, RP11-589P10.7, MIR497HG
chr17	52978409	52978583	175	2	0.00358267	5.52596e-06	4.72334e-05	0.000173662	0.00991674	0.00614577	TOM1L1
chr15	93361889	93362247	359	2	0.00359696	0.000158197	0.0123456	0.00515487	0.01124	0.00887715	NA
chr17	7942137	7942743	607	6	0.00361718	6.5109e-08	0.00245418	0.00190443	-0.0121181	-0.00562512	ALOX15B
chr7	41732237	41732833	597	2	0.0036484	3.66425e-07	0.000328682	0.000730016	-0.00937125	-0.00625242	AC005027.3, INHBA
chr16	30976186	30976273	88	2	0.00364849	0.000153173	0.00487929	0.00354887	-0.00820652	-0.00521182	SETD1A
chr3	48507087	48507618	532	7	0.00369004	2.72897e-14	8.35266e-06	1.74202e-05	-0.0113805	-0.00251717	ATRIP, TREX1
chr7	1604407	1604448	42	2	0.00369268	0.000244509	0.0121391	0.00522184	-0.00936143	-0.00723739	NA
chr13	36918614	36919409	796	3	0.00370871	9.17144e-08	0.000494106	2.59322e-05	-0.0176298	-0.00964554	SPG20
chr12	109711141	109711293	153	2	0.00372551	0.000241231	0.0130569	0.00539432	0.00779767	0.00711011	NA
chr14	102198157	102198604	448	2	0.0037296	0.000110844	0.00640789	0.00407082	-0.00880645	-0.00658206	RP11-796G6.2
chr4	15964743	15965384	642	7	0.00374716	2.3072e-11	0.00523945	7.15329e-05	-0.00748996	-0.00345296	FGFBP2, PROM1
chr16	89185789	89185916	128	2	0.00379861	0.000217543	0.026621	0.00683141	-0.00489057	-0.00478321	ACSF3
chr7	2772710	2774654	1945	10	0.0038271	6.35033e-09	0.0216278	0.00129698	-0.0117756	-0.00543001	AMZ1, GNA12
chr20	62492074	62492820	747	5	0.00387666	3.74671e-08	0.0167057	0.00096321	-0.00803599	-0.00453036	ABHD16B
chr22	38710725	38712210	1486	4	0.00391053	1.0446e-08	0.00018682	0.000215971	-0.00878991	-0.00449148	CSNK1E
chr8	145086243	145086659	417	3	0.00391074	6.76305e-05	0.0284798	0.00793375	-0.00648141	-0.00513564	SPATC1, PARP10
chr14	24540235	24540773	539	3	0.00396063	7.99615e-10	3.03826e-05	1.03992e-05	-0.0111271	-0.00648955	CPNE6
chr2	68592345	68592375	31	3	0.00397262	7.25354e-05	0.0317787	0.00708554	-0.00942485	-0.00673362	PLEK, AC015969.3
chr17	28706715	28707212	498	2	0.00397371	6.39935e-08	5.58747e-05	0.000203756	-0.0194951	-0.0102252	CPD
chr1	206729034	206730120	1087	7	0.00397798	1.93153e-11	0.00462309	2.97942e-05	0.0129267	0.00777953	RASSF5
chr1	3339870	3340187	318	4	0.00397936	1.40024e-05	0.0218137	0.00775135	-0.00695138	-0.00523944	PRDM16
chr19	11665102	11665451	350	3	0.00405106	5.83404e-06	0.00689511	0.00146564	0.0166646	0.0121389	ELOF1
chr12	132380696	132381984	1289	6	0.00410825	5.11466e-10	0.000218843	2.7083e-06	-0.00785573	-0.00318871	ULK1
chr6	30174704	30175792	1089	7	0.00413408	8.4682e-14	0.000134249	1.78561e-05	-0.0157788	-0.00508355	TRIM26
chr8	141249567	141249727	161	3	0.00414404	2.486e-05	0.0173732	0.00663576	0.007127	0.00403766	TRAPPC9
chr4	7512177	7512498	322	3	0.00414665	7.21926e-05	0.0291381	0.00817201	-0.00581578	-0.00509216	SORCS2
chr9	139222320	139222968	649	2	0.00414844	1.35837e-12	1.52406e-08	1.46203e-07	-0.00966614	-0.0048348	GPSM1
chr18	13136340	13137315	976	6	0.00415612	7.52785e-20	3.17503e-07	3.01149e-09	-0.0136888	-0.00632849	NA
chr19	55836752	55838021	1270	4	0.00416413	8.69081e-07	0.00100705	0.000191959	-0.0110687	-0.00569347	TMEM150B
chr8	1847999	1848040	42	2	0.00416756	0.000194039	0.0266799	0.0073579	0.0147166	0.0122094	ARHGEF10
chr16	8942906	8943436	531	3	0.00424198	1.51614e-05	0.0134031	0.00562936	-0.0109187	-0.00481836	PMM2, RP11-77H9.2
chr1	145471701	145471727	27	2	0.00427655	0.000134929	0.0306289	0.00779486	0.00837608	0.00798672	ANKRD34A
chr17	74868220	74869001	782	6	0.00427868	8.53756e-19	3.24567e-09	7.56822e-10	-0.0148376	-0.00494903	MGAT5B
chr3	128210000	128212476	2477	9	0.00428918	5.02681e-14	1.87941e-05	4.14047e-08	-0.00674821	-0.00271265	RP11-475N22.4, GATA2
chr10	134109755	134110326	572	3	0.00430682	2.94619e-05	0.00530561	0.00359744	-0.00972956	-0.00497032	STK32C
chr12	113530566	113531465	900	4	0.00431448	4.18586e-07	0.00581705	0.00134001	-0.0109078	-0.00638626	DTX1
chr22	43505892	43506033	142	4	0.00438777	2.29125e-05	0.0326531	0.00885768	0.00547457	0.0036111	NA
chr6	3848243	3848904	662	6	0.00439752	1.37547e-06	0.018489	0.00317988	-0.01003	-0.00492296	RP11-420L9.4
chr1	230849519	230850050	532	3	0.00440024	0.000116623	0.0416574	0.00956294	0.00719174	0.00368922	AGT, RP11-99J16__A.2
chr4	10101400	10101553	154	2	0.00442468	0.000357296	0.021217	0.00720632	0.0114631	0.0107505	WDR1
chr8	142219329	142219965	637	3	0.00443911	1.05398e-07	0.00124016	0.000263588	-0.0126752	-0.00696187	SLC45A4
chr9	132402607	132402804	198	2	0.00444132	1.32773e-05	0.000610176	0.00120118	-0.0136489	-0.0081172	RP11-483H20.4, ASB6
chr14	22978073	22978195	123	2	0.00445755	0.000216968	0.0249456	0.00761	0.0072089	0.00634006	NA
chr12	29303160	29303219	60	3	0.0044691	6.13117e-05	0.0481761	0.0100994	-0.00663061	-0.00427855	FAR2
chr6	170535724	170536124	401	4	0.00447318	3.51781e-06	0.00593557	0.00396621	-0.0128586	-0.00697295	NA
chr2	232765174	232765416	243	4	0.00449472	2.24462e-06	0.00160861	0.00200969	0.00771794	0.00493047	NA
chr8	1708438	1708447	10	2	0.00451668	9.5603e-05	0.0283529	0.007974	0.010856	0.0102921	CLN8
chr7	24614206	24614348	143	2	0.00452209	4.83679e-05	0.00151003	0.00214285	-0.00579931	-0.00514682	MPP6
chr11	616879	617140	262	2	0.00456295	0.000118511	0.023354	0.00759862	-0.00769455	-0.00657583	CDHR5
chr14	21510056	21510384	329	3	0.00457044	2.25096e-06	0.0019962	0.00250607	-0.0138941	-0.00550348	NDRG2
chr3	13462465	13462903	439	3	0.00457728	2.52149e-05	0.0196216	0.00719885	0.00571782	0.00498123	NA
chr17	80200741	80201299	559	4	0.00457868	2.34862e-05	0.0887619	0.0155844	-0.0134416	-0.00621759	SLC16A3, CSNK1D
chr19	39798481	39799379	899	5	0.00457901	1.27095e-05	0.0863542	0.0163014	0.00765551	0.00688379	LRFN1
chr1	900550	902025	1476	10	0.00457927	2.39627e-12	0.00804145	0.000214494	-0.00612218	-0.00307733	KLHL17, PLEKHN1
chr12	102036140	102036563	424	4	0.00458191	2.53485e-05	0.0393437	0.0112914	0.00519373	0.00456835	MYBPC1
chr17	65471321	65471507	187	4	0.00458258	3.94633e-05	0.0813778	0.0151142	0.00812186	0.00699965	PITPNC1
chr17	10632715	10632861	147	2	0.00458804	0.000191792	0.00288712	0.00312124	-0.00725016	-0.0069388	TMEM220
chr7	110730805	110731201	397	2	0.00459885	0.000124244	0.0268993	0.00796918	0.0104646	0.00959236	LRRN3, IMMP2L
chr1	12213045	12213514	470	2	0.00468429	2.91341e-07	2.89434e-05	0.000125622	-0.00759573	-0.00512023	NA
chr10	134221503	134221633	131	2	0.00469522	0.000118234	0.0330815	0.00857259	-0.0111372	-0.0109614	PWWP2B
chr16	46782760	46783018	259	2	0.00476419	0.000262066	0.00674772	0.0048784	-0.0058713	-0.00365117	MYLK3
chr8	142247864	142248321	458	4	0.00485271	2.70463e-05	0.0568866	0.0127968	-0.0052539	-0.00361934	SLC45A4
chr12	13349569	13349724	156	2	0.0048688	0.000251152	0.0293627	0.00854335	-0.00926599	-0.00649718	EMP1
chr7	2094477	2094977	501	4	0.00487454	2.71484e-09	0.000223373	4.02547e-05	0.0122496	0.00334602	MAD1L1
chr7	37024552	37024713	162	2	0.00488265	0.000197016	0.0119555	0.00632462	-0.00999908	-0.00759838	ELMO1
chr1	2359459	2360074	616	4	0.00488523	4.63056e-07	0.000442594	0.000551752	-0.00704369	-0.00420962	PLCH2
chr10	1739346	1739453	108	2	0.00489186	0.000479472	0.0335381	0.00889119	-0.00408246	-0.00364113	ADARB2
chr17	64536520	64536954	435	2	0.00490458	1.52999e-05	0.000689333	0.00135819	0.00726594	0.00690133	PRKCA
chr11	68722738	68722976	239	3	0.00495305	1.8212e-08	1.58934e-06	2.27504e-05	-0.00950366	-0.00360885	NA
chr11	68142198	68142234	37	2	0.00495819	9.72005e-05	0.00202474	0.00266739	-0.00839861	-0.00596508	LRP5
chr19	43856746	43857074	329	2	0.00497343	4.7904e-05	0.00483169	0.00427132	-0.015755	-0.0113689	NA
chr1	228285564	228285781	218	2	0.00497552	1.79226e-05	0.000917177	0.00164625	-0.00508476	-0.00347193	ARF1
chr17	27892866	27893087	222	2	0.00500471	3.48837e-05	0.00134571	0.0021001	-0.0034114	-0.00325417	RP11-68I3.2, TP53I13, ABHD15
chr2	129104140	129104576	437	3	0.00504396	2.1723e-08	6.98062e-06	7.24598e-05	-0.00458011	-0.00288026	NA
chr1	226924257	226924846	590	4	0.00504634	9.5259e-12	2.50684e-05	1.90876e-05	0.0122991	0.00527616	ITPKB
chr1	24125298	24126230	933	6	0.00507549	1.08051e-10	0.0112687	0.000142844	-0.00546936	-0.00308711	GALE
chr1	28423139	28423646	508	3	0.00512895	8.5924e-06	0.00142291	0.00241319	-0.0101628	-0.00379099	NA
chr19	4639844	4640159	316	4	0.00513237	1.16074e-05	0.0232553	0.00543255	-0.00593143	-0.00323569	TNFAIP8L1
chr16	67048397	67048469	73	2	0.00522592	0.000181739	0.0316635	0.0092258	-0.0041522	-0.00325368	NA
chr6	35991802	35992685	884	5	0.00523233	3.03172e-08	0.0121146	0.000898293	-0.00754153	-0.00265534	SLC26A8
chr10	97514686	97515753	1068	5	0.0052446	3.65477e-09	0.00555748	0.000300997	-0.0130507	-0.00734805	ENTPD1, ENTPD1-AS1
chr6	41903172	41903527	356	2	0.00526407	1.86661e-05	0.00111792	0.00191568	0.00815356	0.002868	CCND3
chr1	109506696	109506805	110	2	0.00527043	2.63477e-06	0.000135559	0.000437406	-0.0185879	-0.0103466	NA
chr17	33825172	33825374	203	2	0.00528309	0.000478319	0.0300068	0.00916516	-0.00873079	-0.00719691	RP11-1094M14.8, SLFN12L
chr16	27437730	27438621	892	4	0.00529968	4.37799e-14	5.58844e-09	3.92506e-07	-0.0172429	-0.00659157	IL21R
chr11	63973006	63973536	531	2	0.00530948	1.64887e-05	0.0130385	0.0069346	-0.00910681	-0.00629527	NA
chr22	50981121	50981406	286	2	0.00533176	0.000487058	0.0352846	0.00965404	-0.0202074	-0.0170562	CTA-384D8.34, CTA-384D8.35
chr3	9956506	9956698	193	2	0.00533752	6.58729e-05	0.00249666	0.00312557	-0.00611212	-0.00504732	IL17RE
chr16	69966641	69967212	572	7	0.00536128	1.37325e-07	0.0619069	0.00667376	-0.0156793	-0.00792869	WWP2, MIR140
chrX	152081932	152082354	423	3	0.00540941	5.45816e-06	0.0174168	0.00441971	-0.00608368	-0.00439991	NA
chr1	9375627	9376039	413	2	0.00542412	4.19154e-06	0.00019899	0.000588655	-0.00969585	-0.00343474	SPSB1
chr17	37365885	37366501	617	3	0.00544665	0.000234706	0.0651273	0.0138406	-0.00375169	-0.00288697	NA
chr4	8248320	8249430	1111	5	0.00547326	2.0774e-05	0.0441413	0.0124325	-0.00392492	-0.00279219	NA
chr6	168419522	168420197	676	3	0.00549947	0.000161028	0.0219139	0.0086652	-0.00410725	-0.00347883	KIF25
chr17	47049890	47049956	67	2	0.00551494	8.36533e-05	0.00119918	0.00204558	0.00524182	0.00440112	NA
chr2	241644166	241644240	75	3	0.00551507	0.000155349	0.0580734	0.0132635	0.00732527	0.00659871	NA
chr8	61326619	61326925	307	2	0.00554773	2.2779e-06	6.88235e-05	0.000262346	-0.0109404	-0.00581536	RP11-163N6.2
chr11	44327869	44328423	555	3	0.00555625	1.94903e-06	0.00259863	0.00105946	0.00618354	0.00407049	ALX4
chr7	157462004	157463355	1352	7	0.00555867	9.20894e-15	6.19416e-07	2.70861e-06	0.0110147	0.00200508	PTPRN2
chr13	99229849	99230004	156	2	0.00563723	0.000167934	0.00221939	0.00300476	-0.00816916	-0.00539532	STK24-AS1, STK24
chr11	67121607	67121634	28	2	0.00565953	9.54187e-05	0.000344573	0.000891006	0.00466492	0.00335987	POLD4, AP003419.11
chr10	104181505	104183175	1671	6	0.00566017	2.05712e-11	3.01092e-05	4.02573e-05	-0.0101924	-0.00336726	FBXL15, CUEDC2
chr16	2203008	2203176	169	2	0.00571442	0.000357145	0.0146511	0.00763653	-0.00519896	-0.00437983	RAB26
chr3	50337172	50337494	323	3	0.00578669	8.52952e-07	0.000706661	0.00015486	-0.00828288	-0.0046117	HYAL1
chr11	61598025	61598330	306	2	0.00584586	0.000208236	0.0133297	0.00747548	-0.00889375	-0.00774031	FADS2
chr3	128204813	128205496	684	7	0.00585908	4.4925e-09	0.00288617	0.00139735	-0.00608274	-0.00348928	GATA2
chr11	67777664	67777952	289	6	0.0058819	8.13507e-11	0.00242562	1.0243e-05	-0.00770574	-0.00359212	ALDH3B1
chr22	26875499	26876075	577	5	0.00594486	3.28559e-06	0.027162	0.0115152	-0.00904894	-0.0045172	HPS4
chr17	79966366	79967042	677	3	0.00596492	0.000201795	0.0257027	0.00996776	-0.00588723	-0.00443324	ASPSCR1
chr11	71210210	71210295	86	2	0.0059737	8.45161e-05	0.00332981	0.00389968	0.0134925	0.0106931	NADSYN1
chr22	39759957	39760267	311	3	0.00602885	5.52653e-06	0.000579767	0.00150544	-0.0125095	-0.00678341	SYNGR1
chr1	3817804	3818083	280	2	0.00605041	8.45376e-06	0.00109005	0.0020065	-0.0047099	-0.00207052	LINC01134
chr22	43486472	43486524	53	2	0.00612366	9.86132e-05	0.022505	0.00937425	-0.00774306	-0.00673676	NA
chr1	9969424	9969647	224	2	0.00613177	2.28784e-05	0.000978886	0.00188188	-0.00264221	-0.00211333	CTNNBIP1
chr22	39966085	39966921	837	5	0.00615367	1.30645e-08	0.000153801	0.000821223	-0.00795506	-0.00433031	CACNA1I
chr10	129797760	129797840	81	3	0.00618256	3.18776e-05	0.0354094	0.00942736	0.0131276	0.0111168	PTPRE
chr3	149095283	149096029	747	3	0.00619473	5.06381e-08	4.04785e-05	0.00023601	-0.0122037	-0.00733709	TM4SF1-AS1, TM4SF1
chr11	67055633	67055946	314	2	0.0062149	6.41249e-06	0.000476812	0.00116071	-0.00414758	-0.00150338	NA
chr16	50746052	50746063	12	2	0.00624091	0.000315616	0.0201017	0.00914019	-0.00403804	-0.00328216	NOD2
chr15	40802888	40803416	529	3	0.00630887	1.77474e-05	0.00781861	0.00415739	-0.00912225	-0.00612252	RP11-111A22.1
chr5	150157726	150158951	1226	4	0.00631875	2.09558e-07	0.00014227	5.37756e-05	-0.0125595	-0.00527127	SMIM3, AC010441.1
chr8	28961315	28961356	42	3	0.00634978	4.21424e-05	0.00381554	0.00430503	-0.00873793	-0.00641128	KIF13B
chrX	139006339	139006615	277	2	0.00635098	0.000124307	0.0377429	0.0112984	-0.0177758	-0.0153991	ATP11C, MIR505
chr9	94494891	94495272	382	2	0.00639509	0.000211057	0.0320494	0.0108394	-0.00450801	-0.00433125	ROR2
chr7	157502370	157502620	251	3	0.00642212	2.85579e-05	0.00704917	0.00530364	-0.00690207	-0.00459339	PTPRN2
chr3	51988425	51989764	1340	4	0.0064538	4.28364e-14	4.07031e-09	1.01744e-07	-0.0103869	-0.00431257	GPR62
chr6	109611667	109611834	168	2	0.00653618	0.000119632	0.0296195	0.0107615	-0.00963588	-0.0079328	PTCHD3P3
chr7	1961785	1961968	184	3	0.00656838	9.12652e-05	0.0333127	0.0103497	0.0118859	0.0113018	MAD1L1
chr2	10686963	10687042	80	3	0.00662379	4.29731e-05	0.00958614	0.00690497	0.00527359	0.00256839	NA
chr8	42065244	42065314	71	2	0.0066369	0.00010158	0.00669648	0.00596526	-0.00798177	-0.00661044	NA
chr17	40345445	40345673	229	2	0.00665021	1.71778e-06	0.000370124	0.000992855	-0.0100264	-0.00590316	GHDC
chr11	74178114	74178883	770	8	0.00668213	1.42777e-12	0.00305902	8.87012e-07	-0.0117433	-0.00509055	RP11-702H23.4, KCNE3
chr17	79380400	79380706	307	5	0.00668373	1.42251e-05	0.12223	0.0266395	0.0166109	0.00968346	RP11-1055B8.7
chr10	121171859	121172431	573	3	0.00670247	0.000209994	0.0667675	0.016229	-0.00795224	-0.00626285	GRK5
chr7	155790512	155790956	445	3	0.0067151	4.22069e-05	0.0127593	0.00352171	0.00928027	0.00482877	NA
chr1	3239712	3240129	418	2	0.00679532	4.39108e-06	0.00173769	0.00284136	-0.00514343	-0.00488546	PRDM16
chr16	778351	779218	868	4	0.0068274	1.14586e-05	0.0102369	0.00401231	-0.00388438	-0.0020057	HAGHL
chrX	149395936	149396205	270	2	0.00688576	4.42958e-09	1.09316e-06	7.77851e-06	-0.011348	-0.00802294	NA
chr17	75473577	75473895	319	4	0.00692348	7.70684e-06	0.0156965	0.00469133	0.00694067	0.00568578	2024-09-09
chr11	57365701	57365948	248	4	0.00692637	1.47484e-06	0.0116574	0.00561046	-0.00375975	-0.00134088	SERPING1
chr5	67521141	67521733	593	2	0.00692662	5.93262e-07	0.000153573	0.000521266	-0.0154813	-0.00677491	PIK3R1
chr10	101282572	101283090	519	6	0.00695267	7.39308e-07	0.0710354	0.0103519	0.00954705	0.00621277	NA
chr2	45234140	45234379	240	2	0.00700073	0.00012673	0.0108225	0.00771999	0.00576496	0.00560611	SIX2
chr6	3459199	3459516	318	2	0.00701566	2.28712e-06	0.000131876	0.000464961	0.00961939	0.00461847	NA
chr7	18126459	18127468	1010	6	0.00702697	1.01722e-15	0.000133651	1.3054e-07	0.00796583	0.00386866	HDAC9
chr9	127265348	127265989	642	2	0.00712386	3.98908e-12	2.29918e-07	1.87112e-06	0.0123395	0.00598553	NR5A1
chr10	106093659	106094166	508	8	0.00730436	2.57078e-11	0.00236602	0.000145142	0.0078717	0.00448434	ITPRIP
chr17	38716802	38717275	474	4	0.00738501	2.27633e-06	0.00940528	0.0028166	0.0127066	0.00835537	CCR7
chr2	29339076	29339091	16	2	0.00739578	0.000130888	0.0382111	0.0127772	-0.00684635	-0.00621892	CLIP4
chr7	1686764	1687244	481	4	0.0074388	4.02458e-05	0.071283	0.0175074	0.00536058	0.00459108	NA
chr16	11348611	11349023	413	4	0.00746329	6.58879e-09	0.000272424	0.000394232	0.00991279	0.00442561	RMI2, SOCS1
chr10	134310936	134311114	179	2	0.00747156	0.000257617	0.00506259	0.00553531	-0.00997869	-0.00677054	NA
chr1	150206137	150206242	106	2	0.00751686	6.13117e-05	0.0051296	0.00559306	-0.00804873	-0.00619096	ANP32E
chr1	27884179	27884345	167	2	0.00761637	0.000181713	0.00292055	0.00410835	-0.00770972	-0.00516527	AHDC1
chr12	58025315	58025596	282	2	0.00770236	2.33865e-05	0.00463862	0.0053699	0.00643304	0.00391692	B4GALNT1
chr16	4103225	4103533	309	3	0.00771088	0.000355906	0.0149366	0.00660454	-0.00813397	-0.00406147	ADCY9
chr7	2185550	2186129	580	3	0.00774846	1.37535e-06	0.00207013	0.00333633	-0.0102045	-0.00456755	MAD1L1
chr10	134095321	134095646	326	2	0.00784134	6.35114e-05	0.00302064	0.00425208	-0.00629767	-0.00451086	STK32C
chr11	12307496	12307924	429	2	0.00790813	3.07806e-06	0.000186392	0.000628159	-0.00969375	-0.00500446	MICALCL
chr22	43042879	43043270	392	4	0.00794054	9.59214e-08	0.000491431	0.000410167	-0.0057009	-0.00415267	CYB5R3
chr4	57773149	57773436	288	5	0.00797974	9.88211e-08	0.0160161	0.00163274	0.0153708	0.00777805	NA
chr19	14049442	14049578	137	2	0.00798	3.62084e-05	0.000465404	0.00124763	-0.00663525	-0.00469404	PODNL1
chr7	2769253	2770410	1158	4	0.00798652	3.19629e-13	4.23778e-06	4.32009e-06	-0.00973546	-0.00494604	AMZ1, GNA12
chr17	41739926	41740208	283	2	0.00809552	0.000206993	0.0168609	0.0102605	0.00622345	0.00551687	NA
chr3	72226488	72227063	576	4	0.00810381	2.73427e-09	0.000346455	0.000129108	-0.00604314	-0.00276121	LINC00877
chr19	1003455	1003622	168	2	0.00818912	0.00013797	0.0032469	0.00453365	-0.00395286	-0.00357364	GRIN3B
chr8	70747646	70748063	418	2	0.00826049	2.56361e-07	0.000460362	0.00125251	-0.00760732	-0.004671	RP11-159H10.3
chr8	143867799	143868530	732	8	0.00826297	3.46058e-08	0.0701891	0.00910276	-0.0051096	-0.00349958	RP11-706C16.8, LY6D
chr10	134399880	134400506	627	5	0.0082921	4.60292e-06	0.034756	0.0069477	-0.0135901	-0.00809004	INPP5A
chr12	58136214	58136445	232	3	0.00829841	0.000205328	0.0266776	0.0133129	-0.00775107	-0.0055685	TSPAN31
chr1	3087637	3087999	363	3	0.00841513	5.00676e-05	0.0294072	0.0141077	-0.00303618	-0.00221879	PRDM16
chr9	35618083	35618528	446	2	0.00847758	0.000134008	0.0066527	0.00686238	-0.00702546	-0.0049475	CD72
chr17	77128445	77128546	102	2	0.00848655	0.000422781	0.045573	0.014965	-0.00536117	-0.00412836	RBFOX3
chr17	7123626	7124385	760	5	0.00852095	1.86007e-14	3.76888e-05	6.67607e-06	-0.0082336	-0.00283573	ACADVL
chr3	10399379	10399439	61	2	0.00854381	0.000190979	0.0396007	0.0144384	-0.00619545	-0.0053595	ATP2B2
chr3	122514443	122514814	372	4	0.00857597	2.85557e-06	0.0175138	0.00454974	-0.00978772	-0.005862	DIRC2
chr12	57848560	57849270	711	4	0.0086209	4.53732e-12	1.44885e-07	7.16195e-07	-0.0100876	-0.00372923	INHBE
chr16	31159558	31159920	363	5	0.00867661	1.805e-05	0.0963901	0.0240964	0.00790847	0.0062554	PRSS36
chr13	114875001	114875412	412	4	0.00872449	2.84397e-05	0.0743913	0.0229061	0.0168697	0.00982616	RASA3
chr22	46508454	46508604	151	5	0.00873593	9.79191e-07	0.0139376	0.0105093	0.0109929	0.00602743	FLJ27365
chr12	130819008	130819699	692	4	0.00884098	4.22518e-07	0.00327728	0.000708441	-0.00720238	-0.00504728	NA
chr19	2302401	2302995	595	5	0.0088598	1.44243e-06	0.00955327	0.00306286	-0.00584662	-0.00411859	LINGO3
chr11	44541718	44541999	282	3	0.00887062	0.000141243	0.037778	0.012664	0.00884628	0.00629529	NA
chr6	21523451	21523563	113	3	0.00895319	1.42137e-05	0.00102008	0.00176762	0.00866365	0.00508979	RP11-204E9.1
chr2	242954018	242954430	413	3	0.0089559	3.59888e-05	0.0327369	0.0105699	-0.00971621	-0.00686861	AC131097.3
chr19	35848801	35849176	376	3	0.00903185	3.61482e-05	0.0103666	0.00464454	-0.0136127	-0.00847366	NA
chr1	236686012	236687277	1266	8	0.00904939	1.7979e-07	0.0978434	0.0178119	-0.00867089	-0.00451403	LGALS8, LGALS8-AS1
chr14	101471251	101471487	237	2	0.009106	6.47834e-05	0.00158925	0.0030599	-0.0106258	-0.00645807	NA
chr11	1365011	1365186	176	2	0.00919941	9.73298e-05	0.0179786	0.0114825	-0.00564487	-0.00554843	NA
chr1	12185845	12186079	235	2	0.00921761	0.000137037	0.0198906	0.0119797	-0.00807505	-0.00683232	TNFRSF8
chr16	50321678	50322156	479	2	0.00931282	1.76877e-05	0.000722662	0.00180468	-0.00766709	-0.00469708	ADCY7
chr7	2728344	2728912	569	4	0.00935852	7.78288e-07	0.00532286	0.00183089	-0.00669433	-0.00350474	AMZ1
chr17	75537017	75537444	428	3	0.00936576	6.69661e-05	0.00654722	0.00642255	0.00718787	0.00485817	NA
chr1	84464084	84464326	243	3	0.00946822	5.05645e-05	0.0125102	0.0074509	0.0071312	0.00113696	TTLL7
chr10	102767357	102767507	151	2	0.00950596	0.000222629	0.0410008	0.015835	-0.00487878	-0.00472507	LZTS2, PDZD7
chr5	139227318	139227610	293	2	0.00950913	9.31179e-06	0.000621416	0.00163241	-0.0130383	-0.00692849	NRG2
chr11	128561675	128562408	734	5	0.00952307	7.66096e-06	0.0397268	0.0139587	-0.00389381	-0.00280791	FLI1, SENCR
chr15	58782685	58782688	4	2	0.00956741	0.000542665	0.00966284	0.00889078	-0.00343981	-0.00267207	LIPC, ALDH1A2, RP11-355N15.1
chr8	16859045	16860121	1077	8	0.00957562	2.22822e-18	0.000265105	5.44075e-08	0.00909521	0.00323072	FGF20
chr14	100625027	100625253	227	3	0.00963028	2.64067e-05	0.0111289	0.0100994	-0.0104825	-0.0062832	DEGS2
chr6	33181864	33181870	7	2	0.00964908	0.00043483	0.00141477	0.0029036	-0.0033231	-0.00261598	NA
chr3	183952212	183952517	306	2	0.0097228	2.10825e-05	0.000384073	0.00115542	-0.00780754	-0.00466646	EIF2B5, VWA5B2
chr5	176755199	176755805	607	4	0.00973037	6.95721e-06	0.0234363	0.00672701	-0.00565345	-0.00316755	NA
chr1	2084246	2084595	350	4	0.00974991	1.68299e-06	0.0122897	0.0031708	0.0152894	0.00803174	PRKCZ
chr14	94417447	94417513	67	3	0.00991184	0.000231988	0.0443047	0.0157834	-0.00438001	-0.00320724	ASB2
chr12	53343514	53343849	336	3	0.0099775	8.06884e-06	0.00296139	0.00336587	-0.00679573	-0.00309135	KRT18, KRT8
chr16	2256384	2256716	333	3	0.0101948	7.7366e-07	0.00192794	0.000925659	-0.00747831	-0.00442039	MLST8
chr2	129227604	129228396	793	3	0.0103852	3.3179e-05	0.00501646	0.00691548	-0.00470107	-0.00330353	NA
chr4	737453	738199	747	5	0.0104674	1.78165e-07	0.00060703	0.00251473	-0.00970045	-0.00383179	PCGF3
chr15	91447540	91447749	210	2	0.0104774	7.66286e-06	0.000250404	0.000852785	-0.00931262	-0.00660142	MAN2A2
chr19	41318069	41318235	167	2	0.0105308	0.000325365	0.00460235	0.00630567	-0.00402958	-0.00295842	CTC-490E21.12
chr8	143762866	143763565	700	4	0.0106153	2.25195e-07	9.2439e-05	0.000330892	-0.0102707	-0.005636	PSCA, JRK
chr17	6555584	6555742	159	2	0.0106479	6.16872e-06	0.000156297	0.000591579	-0.00682543	-0.00495278	C17orf100, AC004706.1
chr4	166301076	166301256	181	3	0.0106726	7.38056e-07	0.000434607	0.000361911	0.0115943	0.00656368	CPE
chr1	3397113	3397621	509	3	0.0106924	2.50849e-06	0.001812	0.00268899	-0.00694454	-0.00395575	ARHGEF16
chr19	6276660	6276831	172	2	0.0107034	0.000258621	0.00330635	0.00522486	-0.00588711	-0.00369514	MLLT1
chr8	144965509	144965915	407	4	0.0107386	8.95639e-05	0.103651	0.030625	-0.00688329	-0.0048984	NA
chr6	29520698	29520774	77	3	0.0107509	8.80664e-05	0.0139388	0.0121006	0.0164563	0.0067249	NA
chr20	21105829	21106097	269	2	0.010756	2.02426e-07	3.04288e-05	0.000153521	-0.00575572	-0.00357789	NA
chr1	46914528	46914672	145	2	0.0108833	3.69818e-08	9.37795e-06	5.5415e-05	0.0103069	0.00558239	RP5-1109J22.2
chr15	100890456	100891257	802	5	0.0111487	3.22934e-09	0.00562341	0.000283044	-0.0139418	-0.00635313	NA
chr22	22292729	22293118	390	3	0.0111708	1.45158e-05	0.00206574	0.00155694	-0.00728072	-0.00468124	LL22NC03-86G7.1, PPM1F
chr19	22805801	22806184	384	2	0.0111756	1.72437e-05	0.000428689	0.00130901	-0.00752208	-0.0048074	AC011516.2
chr11	65210600	65211084	485	3	0.0111869	5.25359e-07	0.00151325	0.000470554	-0.0119601	-0.00887432	NEAT1
chr6	125284655	125284659	5	2	0.011342	0.000260175	0.00635047	0.00786188	-0.00795758	-0.00416795	RNF217
chr6	125684510	125684960	451	5	0.0114633	2.82373e-07	0.00293047	0.00165436	-0.0069101	-0.00333084	NA
chr1	3036916	3037275	360	2	0.0114851	1.60526e-05	0.00150755	0.00325037	-0.00834689	-0.00492715	PRDM16
chr6	152639235	152639548	314	2	0.0115491	9.09642e-08	7.21312e-06	4.42114e-05	-0.0224321	-0.0111833	SYNE1
chr11	66315239	66315870	632	3	0.0115824	2.42553e-10	0.00142776	0.000116134	0.00742473	0.00458741	ACTN3
chr2	238599734	238600061	328	4	0.0117104	1.56298e-07	0.00614338	0.00060467	-0.0132597	-0.00609443	LRRFIP1
chr8	145024637	145025610	974	7	0.0118423	3.8086e-08	0.0205219	0.00712906	-0.00634313	-0.00382906	PLEC
chr17	3906640	3906858	219	3	0.011892	5.64815e-07	0.000934583	0.00171854	0.0079832	0.00270685	NA
chr3	16974160	16974681	522	3	0.011911	6.26597e-05	0.0202353	0.00911091	-0.0106944	-0.00676536	PLCL2
chr5	149867965	149868359	395	2	0.0119188	0.000253127	0.0370671	0.0181311	-0.00963887	-0.00918091	NDST1
chr17	75318655	75318882	228	3	0.0119784	0.000257568	0.06203	0.024383	-0.00657487	-0.00537839	2024-09-09
chr12	7070317	7071383	1067	4	0.0121056	7.29778e-07	0.00250176	0.000589297	-0.00846358	-0.00255546	PTPN6
chr12	121410855	121411269	415	3	0.0121311	3.39677e-05	0.0143125	0.00609341	0.00772471	0.00455813	HNF1A-AS1
chr20	47874072	47874155	84	3	0.0123027	8.5816e-05	0.00793786	0.00635978	-0.015602	-0.00894484	ZNFX1
chr2	4050797	4050845	49	2	0.0123105	0.000485518	0.00967172	0.0103035	-0.00343734	-0.0034039	NA
chr2	218769406	218769784	379	2	0.0123279	0.000265712	0.054858	0.0211185	-0.00539844	-0.00462451	TNS1
chr17	9929528	9930194	667	6	0.0123638	8.05469e-09	0.00185736	0.000657136	0.0161994	0.00550008	GAS7
chr1	120174149	120174873	725	5	0.0123706	1.96106e-14	8.18405e-08	6.27392e-07	-0.0105418	-0.00337123	ZNF697
chr16	85478580	85479301	722	6	0.0124087	7.80617e-07	0.0297098	0.0129414	0.00991332	0.00235636	NA
chr1	117529478	117529772	295	3	0.0125726	2.2614e-05	0.0093944	0.00284433	0.00995795	0.00789814	PTGFRN
chr4	114900050	114900175	126	2	0.0126839	0.000223806	0.00444528	0.00677573	0.00780886	0.00658123	ARSJ
chr22	37975941	37976063	123	3	0.0126881	0.000222869	0.0416914	0.019409	-0.0051538	-0.00419144	LGALS2
chr1	109585095	109585390	296	3	0.01273	2.01315e-05	0.0114081	0.00504489	-0.00675601	-0.0038675	NA
chr1	154164699	154164994	296	3	0.012761	0.000114406	0.0246019	0.0173535	-0.00765142	-0.00391338	TPM3
chr7	157620445	157620943	499	3	0.0127624	3.86184e-05	0.00311357	0.00626429	-0.00828274	-0.00154458	PTPRN2
chr10	834378	834503	126	3	0.0127876	1.11196e-05	0.00174401	0.00385933	-0.00833447	-0.0039651	NA
chr6	41374532	41374939	408	3	0.0129518	0.000213887	0.0873249	0.0290522	0.0142144	0.0105036	NA
chr4	141177619	141177756	138	2	0.0129983	0.00028277	0.00713701	0.00901709	-0.00756542	-0.005815	NA
chr1	2863801	2863815	15	2	0.0131297	0.00020734	0.00582833	0.00808195	-0.0120613	-0.00931041	NA
chr3	35706038	35706161	124	3	0.0131744	0.000114322	0.0201786	0.00784235	-0.00827808	-0.00532524	ARPP21
chr8	20169916	20170388	473	2	0.0133193	1.07678e-10	7.54524e-08	6.7454e-07	-0.0209928	-0.0102366	NA
chr19	1102627	1102675	49	2	0.0133208	4.57255e-06	9.65299e-05	0.000420021	-0.00991525	-0.00717627	NA
chr12	56472805	56472874	70	2	0.0133221	5.02002e-05	0.00439731	0.00689206	0.00454897	0.00103085	NA
chr1	207082479	207082828	350	2	0.0133522	5.90456e-06	0.000110082	0.000468254	-0.013745	-0.00655249	FAIM3
chr15	60688010	60688622	613	2	0.0133632	2.24186e-08	3.25715e-05	0.000168078	-0.016834	-0.00796866	ANXA2
chr17	37380697	37381273	577	3	0.0137085	2.30044e-10	5.84425e-06	1.92333e-05	0.00785988	0.00357908	STAC2
chr1	6035793	6036550	758	3	0.0137801	1.7639e-06	0.00303258	0.000810384	-0.00983379	-0.00564258	NPHP4
chr11	64405346	64406051	706	5	0.013792	5.26576e-06	0.0400209	0.00870454	0.00860264	0.00471056	NRXN2
chr16	2879544	2880359	816	4	0.0138362	1.06228e-08	0.00120644	0.000171721	-0.00862683	-0.00432503	ZG16B
chr16	89168371	89168963	593	4	0.0138746	3.10649e-05	0.0106272	0.00709946	0.0103522	-0.00206812	ACSF3
chr19	47289503	47289611	109	2	0.0138831	8.15693e-05	0.00517625	0.00775181	-0.00319482	-0.00270822	SLC1A5
chr4	151500631	151501298	668	4	0.0140063	2.2078e-06	0.0134929	0.00457688	0.00463715	0.0015902	RP11-1336O20.2, LRBA
chr3	185656091	185656289	199	3	0.0140333	8.85069e-06	0.00174423	0.00223651	-0.0133573	-0.00863013	NA
chr10	8373416	8373522	107	3	0.0140856	0.000202549	0.0402874	0.018382	0.0124053	0.00968301	NA
chr20	6104215	6104274	60	4	0.0141088	0.000378052	0.0881356	0.0280998	0.00752813	0.00595098	NA
chr17	1521312	1521483	172	3	0.0141227	6.85655e-06	0.00153712	0.000996636	-0.00697345	-0.00439403	SLC43A2
chr10	75172806	75173179	374	2	0.0142432	7.03644e-09	4.998e-06	3.2434e-05	-0.00196713	-0.00100343	ANXA7
chr7	73392697	73392981	285	2	0.0142495	0.000137935	0.00178824	0.00397049	-0.00461495	-0.00250129	NA
chr1	36351470	36351841	372	2	0.0142742	2.21474e-05	0.000456742	0.00147441	-0.0121701	-0.00690853	AGO1
chr14	105779532	105780431	900	8	0.0143411	3.2783e-09	0.0130462	0.00314268	-0.0111282	-0.00337281	PACS2, BRF1
chr8	143418850	143419464	615	3	0.0143606	2.80114e-05	0.00163828	0.00319744	-0.00650551	-0.00356094	TSNARE1
chr1	24861818	24862381	564	4	0.0143853	1.05702e-06	0.0115639	0.00197954	0.0150342	0.00958454	RCAN3
chr17	1548881	1549681	801	7	0.0144694	1.02206e-07	0.00620689	0.006197	-0.00513928	-0.0040811	SCARF1, RILP
chr12	48399140	48399493	354	5	0.0145452	6.03848e-05	0.152049	0.0512309	0.00596811	0.00463623	RP1-228P16.3
chr3	9744919	9745460	542	4	0.0146697	4.0017e-05	0.0257498	0.0206939	-0.00470934	-0.0011293	NA
chr2	231731972	231732249	278	2	0.0147621	6.04786e-05	0.00473856	0.00757052	-0.00697463	-0.00582402	ITM2C
chr12	121146593	121146848	256	3	0.0147672	0.000129277	0.0176688	0.0128192	-0.00857646	-0.0057079	NA
chr17	78439812	78439816	5	2	0.0147773	0.000370305	0.047254	0.0230696	-0.00393037	-0.00372687	NA
chr1	244965648	244965954	307	2	0.0147829	0.000325408	0.0091966	0.0111027	-0.00693813	-0.00630372	NA
chr17	73840659	73841658	1000	7	0.0148264	3.53762e-11	0.000316793	5.2733e-06	-0.00925666	-0.00277938	UNC13D
chr4	40197355	40197912	558	2	0.0148503	0.000301365	0.0552272	0.0243834	0.0118267	0.0072123	RHOH
chr16	88858204	88858315	112	3	0.015007	0.00015025	0.0173519	0.00993801	-0.00769876	-0.00578958	NA
chr11	2406307	2407008	702	4	0.0151733	5.89479e-05	0.0389104	0.020412	0.00828673	0.00630679	CD81
chr11	64563983	64564322	340	4	0.0152521	4.12108e-05	0.0310451	0.0152172	-0.00423993	-0.00322108	MAP4K2
chr1	918415	918696	282	2	0.0153205	0.000269415	0.0418998	0.022698	-0.00876237	-0.00626671	NA
chr17	56315750	56316162	413	3	0.0153254	4.37651e-06	0.000586862	0.00248688	-0.0139125	-0.00774897	LPO
chr21	35884348	35884508	161	3	0.0153436	0.000174526	0.0188919	0.0171615	-0.0101517	-0.00728412	KCNE1
chr2	166649614	166649910	297	2	0.0155075	0.000122501	0.00300067	0.00580282	-0.0173686	-0.0095654	GALNT3
chr20	49410810	49410828	19	2	0.0155409	0.000345022	0.00338235	0.00627571	-0.00593344	-0.00412818	NA
chr8	134387493	134388022	530	2	0.0155834	1.37704e-07	1.7205e-05	9.83034e-05	-0.0101712	-0.0056732	NA
chrX	68059898	68060375	478	3	0.0155878	9.09964e-08	4.96266e-05	0.000268313	-0.0128822	-0.0071629	EFNB1
chr16	88706241	88706426	186	3	0.0156095	0.000509084	0.100459	0.0356315	-0.00792739	-0.00668479	IL17C
chr20	30406582	30406707	126	3	0.0156294	6.90902e-05	0.0987075	0.0354838	-0.00514846	-0.00426439	NA
chr2	219187374	219188197	824	6	0.0156779	3.75475e-14	3.62325e-05	2.08529e-06	-0.0128585	-0.00495375	PNKD
chr12	125023115	125023878	764	5	0.015767	2.87819e-12	2.0914e-05	4.43491e-05	-0.0103014	-0.00392741	NCOR2
chr4	40632362	40633269	908	6	0.015774	7.61863e-08	0.00554957	0.00289591	-0.00872479	-0.00449663	RBM47
chr17	35851204	35851459	256	2	0.0158327	0.000103797	0.00246279	0.00513698	-0.00995841	-0.00993684	DUSP14
chr6	33244752	33247509	2758	53	0.0158368	3.6673e-48	0.00467781	7.37642e-10	-0.0150913	-0.00255999	B3GALT4, WDR46
chr1	44703750	44704073	324	3	0.0158636	4.18733e-06	0.00102487	0.000638832	-0.00635311	-0.00363944	ERI3
chr7	36700916	36701016	101	3	0.015881	2.71052e-05	0.00767584	0.00214046	-0.0127594	-0.00805929	AOAH
chr5	1144377	1144676	300	3	0.0159185	5.23525e-05	0.0574783	0.0253532	-0.00781902	-0.0054974	NA
chr6	156718177	156718546	370	4	0.0159965	0.000107322	0.0428527	0.025546	0.0103372	0.00633534	NA
chr15	40571997	40572326	330	3	0.0160096	0.000486897	0.0601612	0.0277314	0.0153531	0.0127883	PLCB2
chr1	27849102	27849177	76	2	0.0160116	0.000378854	0.00298138	0.00585623	0.0089268	0.00835222	NA
chr3	66633255	66633408	154	3	0.0161331	0.000358469	0.021014	0.0189496	0.00845958	0.00671399	NA
chr4	8207058	8207325	268	3	0.016281	4.64266e-05	0.00893281	0.00497957	-0.00635943	-0.00532616	SH3TC1
chr7	100210548	100210745	198	3	0.0164161	9.38639e-05	0.0453103	0.0193243	-0.00345495	-0.00271519	MOSPD3
chr17	36829606	36829758	153	2	0.0165163	7.66362e-05	0.00185167	0.00429947	-0.00477438	-0.00304819	C17orf96
chr3	46249795	46250024	230	2	0.0165642	9.1675e-05	0.000935512	0.00264032	-0.00554728	-0.00327663	CCR3, CCR1
chr6	170184790	170184901	112	3	0.0166297	0.000518115	0.0622917	0.0274604	-0.00412991	-0.0028159	NA
chr7	99195788	99195931	144	3	0.016725	0.000461867	0.0577354	0.0272736	0.0095301	0.00817404	GS1-259H13.10, GS1-259H13.2
chr8	1905280	1905343	64	2	0.0169391	0.000346903	0.0132381	0.0145244	-0.0088407	-0.00595368	ARHGEF10
chrX	53310660	53311101	442	4	0.0170115	3.029e-05	0.0223198	0.0111573	-0.0176964	-0.00961482	IQSEC2
chr17	56356470	56356963	494	3	0.0172452	3.82844e-05	0.0780822	0.0321621	-0.00568628	-0.00442591	MPO
chr1	26855423	26855926	504	4	0.0173034	1.66384e-05	0.0304237	0.0114247	-0.00722418	-0.0045646	NA
chr19	859499	860565	1067	7	0.0173693	5.42791e-08	0.0212064	0.00642481	-0.00627139	-0.0029913	CFD
chr17	73631460	73631785	326	3	0.0174075	3.95055e-07	3.59161e-05	0.000377332	-0.0112662	-0.0058235	SMIM5, RECQL5
chr20	30309466	30309717	252	3	0.017425	3.57845e-06	0.00394687	0.00388773	0.00855783	0.00560261	BCL2L1
chr13	108920801	108921052	252	3	0.0175385	0.000244862	0.108069	0.0401431	-0.0133814	-0.00594719	TNFSF13B
chr17	7906847	7907439	593	3	0.0175467	1.98579e-09	1.57872e-05	0.000178234	0.015182	0.00650587	GUCY2D
chr8	1954777	1955196	420	4	0.0175704	4.69192e-07	0.000201584	0.001723	-0.011832	-0.0056175	KBTBD11
chr8	142237188	142237359	172	3	0.017622	0.000231825	0.0204871	0.0172028	0.00835419	0.006095	SLC45A4
chr5	179246001	179246594	594	5	0.0176788	3.5243e-15	2.18299e-05	1.73683e-06	-0.00822694	-0.00284052	SQSTM1
chr13	100007116	100008450	1335	5	0.017705	4.5749e-06	0.000503804	0.000373093	-0.0213013	-0.00250708	UBAC2, MIR623
chr8	144416327	144416485	159	3	0.0177826	0.000257825	0.100076	0.0391155	-0.00681267	-0.00549852	TOP1MT
chr1	27902069	27902739	671	4	0.0178276	1.0093e-05	0.00277583	0.00720026	-0.00654565	-0.00399144	AHDC1
chr16	21170695	21171239	545	4	0.0181744	2.73885e-07	0.0109037	0.00155042	-0.0108277	-0.00307722	TMEM159, DNAH3
chr20	36147197	36147549	353	4	0.0181872	7.88731e-11	0.000152448	0.000226766	-0.0090373	-0.00436724	BLCAP
chr2	127413367	127413530	164	3	0.0182014	4.95441e-05	0.00897925	0.00431829	-0.0118268	-0.00639121	GYPC
chr16	3087875	3088480	606	4	0.0182302	0.000128356	0.0777962	0.0296865	-0.00711892	-0.00418422	RP11-473M20.5
chr1	32739049	32740402	1354	5	0.0182503	4.68057e-06	0.00240057	0.000555125	0.0109402	0.00421402	LCK
chr11	62647023	62647277	255	2	0.0182899	1.46124e-06	0.000196848	0.000802719	-0.00604445	-0.00323635	SLC3A2
chr1	6085799	6085872	74	2	0.0183171	0.000289532	0.00797636	0.0114539	-0.00824508	-0.00634617	KCNAB2
chr8	81785255	81785326	72	2	0.0184555	0.000348997	0.0025775	0.00562508	-0.0046205	-0.00236672	ZNF704
chr10	21798698	21799395	698	5	0.0185477	8.34397e-06	0.017406	0.0170901	0.0096075	0.00572691	NA
chr16	1545088	1545405	318	3	0.0186743	0.000112236	0.0230697	0.00933035	-0.00363196	-0.00258604	TELO2
chr17	7318920	7319319	400	2	0.0187215	1.41905e-05	0.000577398	0.00190014	-0.00460386	-0.00310438	NLGN2
chr8	101661245	101661533	289	3	0.0188852	9.14821e-07	0.000315677	0.000713319	0.00937774	0.00453138	SNX31
chr19	46094809	46095562	754	5	0.0189325	2.47048e-10	0.000983019	0.000125907	-0.0076356	-0.0040456	OPA3, GPR4
chr1	204135243	204135585	343	2	0.0191316	1.59349e-07	6.56425e-06	4.23418e-05	-0.00687832	-0.00398029	REN
chr10	131568021	131568379	359	2	0.0191765	0.00019578	0.000343262	0.00127063	-0.0113433	-0.00579479	NA
chr11	124767455	124768015	561	7	0.0192852	3.48937e-08	0.00596102	0.00539172	-0.00876936	-0.00363218	ROBO4
chr1	161059654	161060622	969	3	0.0193357	2.50425e-07	0.00015053	0.00050921	-0.0129153	-0.00128504	NA
chr9	139403313	139403827	515	2	0.0194064	7.58961e-08	1.23972e-05	7.5029e-05	-0.0126148	-0.00640518	NOTCH1
chr12	6484713	6486123	1411	6	0.0194159	1.79662e-13	1.0069e-06	1.93477e-05	-0.0143661	-0.00383407	LTBR, SCNN1A
chr5	139492535	139492727	193	2	0.0194894	0.000218537	0.0284579	0.0228511	0.00428273	0.00337029	PURA
chr1	44411569	44412003	435	2	0.0195641	3.1892e-12	3.38663e-07	2.77113e-06	-0.00943397	-0.00468103	RP11-7O11.3
chr17	33815432	33815523	92	3	0.019572	4.54169e-05	0.0393122	0.0175917	-0.00358358	-0.00271583	SLFN12L
chr5	1257061	1257676	616	4	0.0196216	0.000265264	0.131623	0.0515237	-0.00322054	-0.00283291	TERT
chr16	86011615	86012468	854	6	0.0196432	1.76877e-05	0.105646	0.040334	-0.00662486	-0.00471312	NA
chr12	48152204	48152585	382	6	0.0198665	6.58647e-09	0.0026256	0.000802197	-0.00865605	-0.00346318	SLC48A1, RAPGEF3
chr10	639935	640085	151	3	0.0200495	0.000374169	0.0581351	0.0340363	-0.00184311	-0.00124702	DIP2C
chr15	52405464	52405647	184	2	0.0201163	3.63735e-06	0.000129465	0.000577468	-0.0111696	-0.00570946	NA
chr10	12648176	12648526	351	3	0.0201899	9.81349e-05	0.0381192	0.0167014	-0.0121395	-0.00288232	CAMK1D
chr8	142183507	142183860	354	4	0.0202139	0.000192634	0.0839909	0.040092	-0.00750958	-0.00534248	DENND3
chr2	1748617	1749076	460	5	0.0202904	9.56128e-06	0.0275302	0.00793846	-0.00985457	-0.00384098	PXDN
chr12	2029751	2030223	473	4	0.0203361	2.29126e-05	0.0355951	0.0172976	-0.0138254	-0.00288291	RP5-1096D14.3
chr9	139426233	139426285	53	2	0.0205234	0.000248429	0.0277409	0.0233418	-0.00595776	-0.00568375	NOTCH1
chr7	151547969	151548111	143	3	0.0208126	0.000561746	0.0574237	0.0263178	-0.00552225	-0.00470154	PRKAG2
chr1	62208631	62208645	15	2	0.0208378	0.000360311	0.00288838	0.0063665	-0.00178896	-0.000920628	INADL
chr5	131396204	131396357	154	4	0.0209198	0.000157388	0.109197	0.0487843	-0.00706091	-0.00551091	IL3
chr1	157789662	157789933	272	2	0.0209783	1.13224e-05	0.00024859	0.000998122	-0.013987	-0.00715522	FCRL1
chr12	56120816	56121485	670	3	0.0212244	1.33358e-07	0.000206345	0.000416733	-0.0165601	-0.00921318	CD63
chr7	27153212	27153944	733	8	0.0213404	2.28537e-07	0.0817246	0.0213311	0.0103083	0.00642969	HOXA-AS2, HOXA3
chr22	39541983	39542136	154	2	0.021844	2.95313e-05	0.000442593	0.00160245	-0.0070127	-0.0031915	CBX7
chr16	1267474	1267876	403	3	0.0219343	0.000121007	0.080493	0.0406276	-0.00454517	-0.00338456	CACNA1H
chr6	155537595	155538155	561	6	0.0220481	5.00404e-07	0.00270265	0.00536135	0.00678546	0.00399649	TIAM2
chr11	805666	805726	61	2	0.0221221	0.00022337	0.00199604	0.00502656	-0.00903284	-0.00521687	PIDD
chr17	14201680	14201938	259	3	0.0221938	0.000287143	0.114552	0.0482574	0.0168843	0.0100722	NA
chr16	2044042	2044230	189	2	0.0221994	9.61018e-05	0.00117985	0.00342844	-0.00691044	-0.00450356	SYNGR3
chr10	90749920	90750381	462	5	0.0224164	1.76621e-06	0.00924947	0.00789585	-0.0209501	-0.00527354	ACTA2
chr11	3181446	3182119	674	5	0.0225803	7.97947e-10	4.9868e-06	6.37941e-05	-0.0116535	-0.00389002	OSBPL5
chr7	6655711	6655973	263	4	0.0227257	2.12247e-05	0.0220431	0.00924442	-0.00478577	-0.00277391	ZNF853
chr3	182879754	182879817	64	2	0.0227408	0.000163716	0.00931329	0.0139467	-0.00314269	-0.00203562	LAMP3
chr17	27044169	27045176	1008	9	0.0228262	4.91985e-09	0.0195142	0.00243879	-0.00587868	-0.00321397	RAB34
chr7	8301660	8302831	1172	10	0.0228481	2.05317e-14	0.00226686	1.0897e-05	-0.00867	-0.00300535	AC007009.1, AC007128.1, ICA1
chr15	66795208	66795595	388	3	0.0229547	0.000115376	0.0104057	0.0168453	-0.00741987	-0.00549478	RPL4, SNORD16, SNORD18A
chr7	44788915	44789118	204	3	0.0229955	2.65253e-05	0.0114915	0.00375018	-0.00324997	-0.00187596	ZMIZ2
chr15	93722499	93722590	92	2	0.0231242	0.000157519	0.00125355	0.00363042	-0.00334498	-0.00308708	NA
chr17	40573643	40574031	389	3	0.023392	4.96307e-06	0.00435134	0.00174383	-0.00895513	-0.00420557	PTRF
chr6	30296700	30297941	1242	11	0.0236005	1.57974e-11	0.0305546	0.00160806	-0.0109209	-0.00651532	TRIM39, TRIM39-RPP21
chr15	83620910	83620951	42	2	0.0236851	0.00042697	0.0112157	0.0158551	-0.00379831	-0.00316491	RP11-382A20.5, HOMER2
chr14	104182836	104182951	116	3	0.0238098	5.97576e-05	0.00399722	0.00754221	-0.00555077	-0.00302929	ZFYVE21
chr11	119970426	119970481	56	2	0.023984	0.000546249	0.00321106	0.00721514	-0.00585613	-0.00411855	NA
chr19	41882232	41882642	411	5	0.0246818	0.000110434	0.127307	0.0541535	-0.00570255	-0.00322136	CTC-435M10.3, TMEM91
chr17	80008917	80009465	549	3	0.0247043	8.41166e-08	5.10722e-05	0.000340275	-0.00936595	-0.00417481	GPS1, RFNG
chr19	18385409	18385672	264	3	0.0248151	1.54522e-05	0.00942892	0.00256355	0.00824577	0.00488931	NA
chr20	24929607	24930099	493	3	0.0252102	4.09803e-10	6.16943e-07	1.33475e-05	-0.0138435	-0.00470317	CST7
chr6	31798635	31798731	97	2	0.0252831	3.47407e-05	0.00135832	0.00395671	-0.0082212	-0.00695805	NA
chr8	61777765	61778137	373	2	0.0253062	1.93272e-05	0.000502822	0.00183336	0.0118313	0.00687088	CHD7
chr5	68710808	68711640	833	7	0.025561	5.72562e-08	0.0127918	0.00262787	-0.00612794	-0.00412092	MARVELD2
chr11	120196353	120197138	786	4	0.025724	2.60715e-06	0.0034805	0.00129008	-0.00425615	-0.00268943	TMEM136
chr10	45923374	45923705	332	3	0.0259097	0.000210533	0.0288339	0.0297441	0.0112544	0.00977686	ALOX5
chr11	118402280	118402540	261	3	0.025986	0.000232295	0.00950296	0.0172316	-0.00999132	-0.00553053	TMEM25
chr17	65487462	65488100	639	2	0.0260193	1.6388e-09	1.11086e-06	8.4206e-06	-0.0267054	-0.0144621	PITPNC1
chr17	47286483	47286802	320	3	0.0260313	1.7598e-05	0.00544401	0.0127365	0.00435595	0.00304165	GNGT2
chr16	731844	732216	373	3	0.0261245	3.39582e-07	0.000319392	0.00199955	-0.0113135	-0.00462433	STUB1, JMJD8
chr8	142225894	142225980	87	2	0.0261298	0.000149586	0.0011833	0.00359967	-0.00576051	-0.00298162	SLC45A4
chr8	145690383	145690586	204	2	0.0263279	0.000504965	0.00588547	0.011214	-0.00374267	-0.00358154	CTD-2517M22.16, CYHR1
chr1	91488015	91488275	261	2	0.0264134	0.00017966	0.000272722	0.00112481	-0.00720367	-0.00344111	NA
chr12	123468780	123469284	505	2	0.0264365	4.04863e-05	0.00581593	0.0111471	-0.0061244	-0.00460976	PITPNM2
chr6	74404879	74405048	170	2	0.0265326	0.000124162	0.00113005	0.00349039	-0.0134619	-0.00767699	RP11-553A21.3
chr14	104346241	104346591	351	2	0.0267686	0.000161395	0.0105762	0.0162631	-0.00941089	-0.00644308	CTD-2134A5.4
chr3	141120919	141121897	979	5	0.0269736	2.3822e-09	0.00115999	3.87043e-05	-0.0086788	-0.00383126	ZBTB38
chr19	3369478	3369820	343	4	0.027309	0.00019953	0.0765754	0.0409151	-0.0148879	-0.00749023	NFIC
[truncated: 124 more rows]

## Sheet: Suppl6-DMR-START
seqnames	start	end	width	no.cpgs	Stouffer	min_smoothed_fdr	HMFDR	Fisher	maxdiff	meandiff	overlapping.genes
[truncated: 9,142 more rows]

[truncated: 6 more sheets: Suppl7-Pathway, Suppl8-References, Suppl9-new, Suppl10-GAclock, Suppl11-GA-assoc-CHILD, Suppl11-GA-assoc-START]
